# Supplementary material for: 5,5,7,12,14,14-Hexamethyl-1,8-diaza-4,11-diazo­niacyclo­tetra­deca-4,11-diene dichloride trihydrate
Source: Acta Crystallogr Sect E Struct Rep Online. 2012 Apr 21;68(Pt 5):o1476–7. doi: 10.1107/S1600536812016649 (PMC3344587; doi:10.1107/S1600536812016649)
Supplement: Supplementary file 1 [file e-68-o1476-sup1.cif]

##############################################################################
#                                                                            #
# This CIF contains the data in a paper accepted for publication in          #
# Acta Crystallographica Section E. It conforms to the requirements of       #
# Notes for Authors for Acta Crystallographica Section E, and has been       #
# peer reviewed under the auspices of the IUCr Commission on Journals.       #
#                                                                            #
# Full details of the Crystallographic Information File format               #
# are given in the paper "The Crystallographic Information File (CIF):       #
# a New Standard Archive File for Crystallography" by S. R. Hall, F. H.      #
# Allen and I. D. Brown [Acta Cryst. (1991), A47, 655-685].                  #
#                                                                            #
# The current version of the core CIF dictionary is obtainable from          #
# ftp://ftp.iucr.org/pub/cif_core.dic.                                       #
#                                                                            #
# Software is freely available for graphical display of the structure(s)     #
# in this CIF. For information consult the CIF software page                 #
# http://www.iucr.org/resources/cif/software.                                #
#                                                                            #
# This file may be used for bona fide research purposes within the           #
# scientific community so long as proper attribution is given to the journal # 
# article from which it was obtained.                                        #
#                                                                            #
##############################################################################
data_global
_audit_creation_method     'form.cif (version 2.0)'
_journal_data_validation_number     ?
_journal_date_recd_electronic     2012-03-20
_journal_date_accepted     2012-04-16
_journal_name_full     'Acta Crystallographica, Section E'
_journal_year     2012
_journal_volume     68
_journal_issue      5
_journal_page_first     o1476
_journal_page_last     o1477
_journal_paper_category     QO
_journal_paper_doi     10.1107/S1600536812016649
_journal_coeditor_code     HG5196
_publ_contact_author_name     'Bohari M Yamin'
_publ_contact_author_address
;
      School of Chemical Sciences and Food Technology
      Universiti  Kebangsaan Malaysia
      UKM 43500 Bangi Selangor. Malaysia
;
_publ_contact_author_email     'bohari@ukm.my'
_publ_contact_author_fax     '6 03 89212410 '
_publ_contact_author_phone     '6 03 89213880'
_publ_section_title
;
5,5,7,12,14,14-Hexamethyl-1,8-diaza-4,11-diazoniacyclotetradeca-4,11-diene
dichloride trihydrate
;
loop_
    _publ_author_name
    _publ_author_footnote
    _publ_author_address
    'Ismail, Wafiuddin' ?
;     Low Carbon Energy Research Group
      School of Chemical Sciences and Food Technology
      Universiti  Kebangsaan Malaysia
      UKM 43500 Bangi Selangor
      Malaysia
;
    'Yamin, Bohari M.' ?
;     Low Carbon Energy Research Group
      School of Chemical Sciences and Food Technology
      Universiti  Kebangsaan Malaysia
      UKM 43500 Bangi Selangor
      Malaysia
;
    'Daran, Jean-Claude' ?
;      Laboratoire de Chimie de Coordination,
       UPR5241, 205, route de Narbonne 31077,
       Toulose Cedex 04
       France
;
data_I
_audit_creation_method     SHELXL-97
_chemical_name_systematic
;
5,5,7,12,14,14-Hexamethyl-1,8-diaza-4,11-diazoniacyclotetradeca-4,11-diene
dichloride trihydrate
;
_chemical_name_common     ?
_chemical_formula_moiety     'C16 H34 N4 2+, 2(Cl -), 3(H2 O)'
_chemical_formula_sum     'C16 H40 Cl2 N4 O3'
_chemical_formula_iupac     'C16 H34 N4 2+, 2Cl -, 3H2 O'
_chemical_formula_weight     407.42
_chemical_melting_point_gt     372.1
_chemical_melting_point_lt     372.8
_symmetry_cell_setting     triclinic
_symmetry_space_group_name_H-M     'P -1'
_symmetry_space_group_name_Hall     '-P 1'
loop_
    _symmetry_equiv_pos_as_xyz
    'x, y, z'
    '-x, -y, -z'
_cell_length_a     8.576(4)
_cell_length_b     10.735(4)
_cell_length_c     13.438(6)
_cell_angle_alpha     73.752(9)
_cell_angle_beta     86.085(9)
_cell_angle_gamma     71.886(8)
_cell_volume     1128.7(8)
_cell_formula_units_Z     2
_cell_measurement_reflns_used     2072
_cell_measurement_theta_min     1.58
_cell_measurement_theta_max     25.0
_cell_measurement_temperature     298(2)
_exptl_crystal_description     block
_exptl_crystal_colour     colourless
_exptl_crystal_size_max     0.36
_exptl_crystal_size_mid     0.14
_exptl_crystal_size_min     0.13
_exptl_crystal_density_diffrn     1.199
_exptl_crystal_density_meas     ?
_exptl_crystal_density_method     'not measured'
_exptl_crystal_F_000     444
_exptl_absorpt_coefficient_mu     0.308
_exptl_absorpt_correction_type     multi-scan
_exptl_absorpt_process_details     '(SADABS; Bruker, 2000)'
_exptl_absorpt_correction_T_min     0.8971
_exptl_absorpt_correction_T_max     0.9610
_exptl_special_details
;
;
_diffrn_ambient_temperature     298(2)
_diffrn_radiation_type     MoK\a
_diffrn_radiation_wavelength     0.71073
_diffrn_radiation_source     'fine-focus sealed tube'
_diffrn_radiation_monochromator     graphite
_diffrn_measurement_device_type
;
Bruker SMART APEX CCD area-detector
;
_diffrn_measurement_method     '\w scan'
_diffrn_detector_area_resol_mean     83.66
_diffrn_reflns_number     11977
_diffrn_reflns_av_R_equivalents     0.0506
_diffrn_reflns_av_sigmaI/netI     0.0580
_diffrn_reflns_theta_min     1.58
_diffrn_reflns_theta_max     25.00
_diffrn_reflns_theta_full     25.0
_diffrn_measured_fraction_theta_max     0.99
_diffrn_measured_fraction_theta_full     0.99
_diffrn_reflns_limit_h_min     -10
_diffrn_reflns_limit_h_max     10
_diffrn_reflns_limit_k_min     -12
_diffrn_reflns_limit_k_max     12
_diffrn_reflns_limit_l_min     -15
_diffrn_reflns_limit_l_max     15
_diffrn_standards_number     0
_diffrn_standards_interval_count     0
_diffrn_standards_interval_time     0
_diffrn_standards_decay_%     0
_refine_special_details
;
Refinement of <i>F</i>^2^ against ALL reflections. The weighted <i>R</i>-factor
<i>wR</i> and goodness of fit <i>S</i> are based on <i>F</i>^2^, conventional
<i>R</i>-factors <i>R</i> are based on <i>F</i>, with <i>F</i> set to zero for
negative <i>F</i>^2^. The threshold expression of <i>F</i>^2^ >
\s(<i>F</i>^2^) is used only for calculating <i>R</i>-factors(gt) <i>etc</i>.
and is not relevant to the choice of reflections for refinement.
<i>R</i>-factors based on <i>F</i>^2^ are statistically about twice as large
as those based on <i>F</i>, and <i>R</i>- factors based on ALL data will be
even larger.
;
_reflns_number_total     3987
_reflns_number_gt     2878
_reflns_threshold_expression     I>2sigma(I)
_refine_ls_structure_factor_coef     Fsqd
_refine_ls_matrix_type     full
_refine_ls_R_factor_all     0.0820
_refine_ls_R_factor_gt     0.0546
_refine_ls_wR_factor_gt     0.1223
_refine_ls_wR_factor_ref     0.1358
_refine_ls_goodness_of_fit_ref     1.067
_refine_ls_restrained_S_all     1.067
_refine_ls_number_reflns     3987
_refine_ls_number_parameters     248
_refine_ls_number_restraints     0
_refine_ls_hydrogen_treatment     mixed
_refine_ls_weighting_scheme     calc
_refine_ls_weighting_details
         'calc w=1/[\s^2^(Fo^2^)+(0.0559P)^2^+0.1922P] where P=(Fo^2^+2Fc^2^)/3'
_atom_sites_solution_hydrogens     geom
_atom_sites_solution_primary     direct
_atom_sites_solution_secondary     difmap
_refine_ls_shift/su_max     ?
_refine_ls_shift/su_max_lt     0.001
_refine_ls_shift/su_mean     0.000
_refine_diff_density_max     0.28
_refine_diff_density_min     -0.16
_refine_ls_extinction_method     none
_refine_ls_extinction_coef     ?
loop_
    _atom_type_symbol
    _atom_type_description
    _atom_type_scat_dispersion_real
    _atom_type_scat_dispersion_imag
    _atom_type_scat_source
    'C' 'C' 0.0033 0.0016
                         'International Tables Vol C Tables 4.2.6.8 and 6.1.1.4'
    'H' 'H' 0.0000 0.0000
                         'International Tables Vol C Tables 4.2.6.8 and 6.1.1.4'
    'N' 'N' 0.0061 0.0033
                         'International Tables Vol C Tables 4.2.6.8 and 6.1.1.4'
    'O' 'O' 0.0106 0.0060
                         'International Tables Vol C Tables 4.2.6.8 and 6.1.1.4'
    'Cl' 'Cl' 0.1484 0.1585
                         'International Tables Vol C Tables 4.2.6.8 and 6.1.1.4'
_computing_data_collection     'SMART (Bruker, 2000)'
_computing_cell_refinement     'SAINT (Bruker, 2000)'
_computing_data_reduction     'SAINT (Bruker, 2000)'
_computing_structure_solution     'SHELXTL (Sheldrick, 2008)'
_computing_structure_refinement     'SHELXTL (Sheldrick, 2008)'
_computing_molecular_graphics     'SHELXTL (Sheldrick, 2008)'
_computing_publication_material
;
SHELXTL (Sheldrick, 2008), PARST (Nardelli, 1995) and PLATON
(Spek, 2009)
;
loop_
    _atom_site_type_symbol
    _atom_site_label
    _atom_site_fract_x
    _atom_site_fract_y
    _atom_site_fract_z
    _atom_site_U_iso_or_equiv
    _atom_site_adp_type
    _atom_site_calc_flag
    _atom_site_refinement_flags
    _atom_site_occupancy
    _atom_site_symmetry_multiplicity
    _atom_site_disorder_assembly
    _atom_site_disorder_group
    Cl Cl1 0.54889(10) 0.63892(9) 0.26242(6) 0.0731(3) Uani d . 1 1 . .
    Cl Cl2 0.91229(9) 0.98055(8) 0.24245(6) 0.0552(2) Uani d . 1 1 . .
    O O1W 0.2897(3) 0.9092(3) 0.3252(2) 0.1010(9) Uani d . 1 1 . .
    H H1W1 0.2055 0.9197 0.2942 0.151 Uiso d R 1 1 . .
    H H2W1 0.3523 0.8513 0.2998 0.151 Uiso d R 1 1 . .
    O O2W 0.2391(3) 0.5665(3) 0.18015(19) 0.0887(8) Uani d . 1 1 . .
    H H1W2 0.1576 0.6126 0.2037 0.133 Uiso d R 1 1 . .
    H H2W2 0.3136 0.5769 0.2095 0.133 Uiso d R 1 1 . .
    O O3W 0.9133(3) 0.6822(2) 0.26157(19) 0.0869(8) Uani d . 1 1 . .
    H H1W3 0.8192 0.6909 0.2442 0.130 Uiso d R 1 1 . .
    H H2W3 0.9170 0.7602 0.2532 0.130 Uiso d R 1 1 . .
    N N1 1.1625(2) 0.3762(2) 0.45434(15) 0.0365(5) Uani d . 1 1 . .
    N N2 0.8331(3) 0.4327(2) 0.42420(16) 0.0336(5) Uani d . 1 1 . .
    H H1N2 0.754(3) 0.494(3) 0.377(2) 0.049(8) Uiso d . 1 1 . .
    H H2N2 0.920(3) 0.463(2) 0.4218(17) 0.032(7) Uiso d . 1 1 . .
    N N3 0.3084(2) 1.0996(2) 0.03415(16) 0.0394(5) Uani d . 1 1 . .
    N N4 0.6102(3) 1.1063(2) 0.08282(16) 0.0335(5) Uani d . 1 1 . .
    H H1N4 0.688(3) 1.061(3) 0.136(2) 0.054(8) Uiso d . 1 1 . .
    H H2N4 0.542(3) 1.063(2) 0.0808(17) 0.026(6) Uiso d . 1 1 . .
    C C1 1.2999(3) 0.4269(3) 0.4597(2) 0.0409(6) Uani d . 1 1 . .
    H H1A 1.3631 0.4267 0.3971 0.049 Uiso calc R 1 1 . .
    H H1B 1.3712 0.3675 0.5182 0.049 Uiso calc R 1 1 . .
    C C2 1.1821(3) 0.2496(3) 0.47770(18) 0.0365(6) Uani d . 1 1 . .
    C C3 1.0377(3) 0.2016(3) 0.4681(2) 0.0421(6) Uani d . 1 1 . .
    H H3A 0.9935 0.1775 0.5367 0.051 Uiso calc R 1 1 . .
    H H3B 1.0785 0.1188 0.4460 0.051 Uiso calc R 1 1 . .
    C C4 0.8963(3) 0.2984(2) 0.39511(19) 0.0365(6) Uani d . 1 1 . .
    C C5 0.7616(3) 0.4304(3) 0.52835(19) 0.0392(6) Uani d . 1 1 . .
    H H5A 0.8443 0.3738 0.5815 0.047 Uiso calc R 1 1 . .
    H H5B 0.6717 0.3918 0.5368 0.047 Uiso calc R 1 1 . .
    C C6 1.3381(3) 0.1384(3) 0.5155(3) 0.0673(9) Uani d . 1 1 . .
    H H6A 1.4014 0.1686 0.5548 0.101 Uiso calc R 1 1 . .
    H H6B 1.4000 0.1158 0.4573 0.101 Uiso calc R 1 1 . .
    H H6C 1.3131 0.0595 0.5587 0.101 Uiso calc R 1 1 . .
    C C7 0.9524(3) 0.3337(3) 0.2835(2) 0.0477(7) Uani d . 1 1 . .
    H H7A 1.0376 0.3754 0.2794 0.072 Uiso calc R 1 1 . .
    H H7B 0.8613 0.3959 0.2397 0.072 Uiso calc R 1 1 . .
    H H7C 0.9936 0.2522 0.2612 0.072 Uiso calc R 1 1 . .
    C C8 0.7565(3) 0.2372(3) 0.4025(2) 0.0503(7) Uani d . 1 1 . .
    H H8A 0.7280 0.2089 0.4738 0.076 Uiso calc R 1 1 . .
    H H8B 0.7904 0.1600 0.3746 0.076 Uiso calc R 1 1 . .
    H H8C 0.6629 0.3043 0.3637 0.076 Uiso calc R 1 1 . .
    C C9 0.2026(3) 1.0191(3) 0.0267(2) 0.0434(7) Uani d . 1 1 . .
    H H9A 0.1299 1.0660 -0.0334 0.052 Uiso calc R 1 1 . .
    H H9B 0.1355 1.0093 0.0878 0.052 Uiso calc R 1 1 . .
    C C10 0.2476(3) 1.2250(3) 0.02649(19) 0.0392(6) Uani d . 1 1 . .
    C C11 0.3598(3) 1.3067(3) 0.0326(2) 0.0446(7) Uani d . 1 1 . .
    H H11A 0.2945 1.3883 0.0511 0.054 Uiso calc R 1 1 . .
    H H11B 0.4019 1.3353 -0.0360 0.054 Uiso calc R 1 1 . .
    C C12 0.5058(3) 1.2355(2) 0.10895(19) 0.0385(6) Uani d . 1 1 . .
    C C13 0.6969(3) 1.1195(3) -0.01763(19) 0.0418(6) Uani d . 1 1 . .
    H H13A 0.7678 1.1756 -0.0216 0.050 Uiso calc R 1 1 . .
    H H13B 0.6174 1.1634 -0.0745 0.050 Uiso calc R 1 1 . .
    C C14 0.0690(4) 1.3023(3) 0.0107(3) 0.0748(10) Uani d . 1 1 . .
    H H14A 0.0055 1.2405 0.0349 0.112 Uiso calc R 1 1 . .
    H H14B 0.0458 1.3466 -0.0617 0.112 Uiso calc R 1 1 . .
    H H14C 0.0409 1.3694 0.0489 0.112 Uiso calc R 1 1 . .
    C C15 0.6104(3) 1.3283(3) 0.1027(2) 0.0520(7) Uani d . 1 1 . .
    H H15A 0.7093 1.2782 0.1434 0.078 Uiso calc R 1 1 . .
    H H15B 0.5504 1.4037 0.1290 0.078 Uiso calc R 1 1 . .
    H H15C 0.6378 1.3616 0.0318 0.078 Uiso calc R 1 1 . .
    C C16 0.4492(3) 1.1912(3) 0.2195(2) 0.0495(7) Uani d . 1 1 . .
    H H16A 0.5431 1.1463 0.2654 0.074 Uiso calc R 1 1 . .
    H H16B 0.3871 1.1296 0.2231 0.074 Uiso calc R 1 1 . .
    H H16C 0.3818 1.2697 0.2396 0.074 Uiso calc R 1 1 . .
loop_
    _atom_site_aniso_label
    _atom_site_aniso_U_11
    _atom_site_aniso_U_22
    _atom_site_aniso_U_33
    _atom_site_aniso_U_12
    _atom_site_aniso_U_13
    _atom_site_aniso_U_23
    Cl1 0.0542(5) 0.0882(6) 0.0592(5) -0.0075(4) -0.0185(4) -0.0037(4)
    Cl2 0.0491(4) 0.0642(5) 0.0495(4) -0.0115(4) -0.0061(3) -0.0160(3)
    O1W 0.0910(19) 0.115(2) 0.105(2) -0.0405(17) -0.0193(16) -0.0280(17)
    O2W 0.0793(17) 0.102(2) 0.0905(18) -0.0236(15) -0.0020(14) -0.0391(15)
    O3W 0.0810(17) 0.0622(15) 0.112(2) -0.0201(13) 0.0023(15) -0.0176(14)
    N1 0.0298(11) 0.0359(13) 0.0439(12) -0.0045(9) -0.0044(9) -0.0161(10)
    N2 0.0287(11) 0.0356(12) 0.0376(12) -0.0097(10) -0.0039(9) -0.0109(10)
    N3 0.0308(11) 0.0423(13) 0.0488(13) -0.0118(10) -0.0020(9) -0.0169(10)
    N4 0.0335(11) 0.0338(12) 0.0365(12) -0.0138(10) -0.0049(10) -0.0096(9)
    C1 0.0317(13) 0.0498(16) 0.0449(15) -0.0112(12) 0.0008(11) -0.0201(13)
    C2 0.0345(14) 0.0353(15) 0.0347(14) -0.0032(11) 0.0008(11) -0.0101(11)
    C3 0.0444(15) 0.0318(14) 0.0508(16) -0.0092(12) 0.0013(12) -0.0152(12)
    C4 0.0386(14) 0.0360(14) 0.0412(14) -0.0130(11) -0.0019(11) -0.0177(11)
    C5 0.0383(14) 0.0452(15) 0.0387(14) -0.0180(12) 0.0040(11) -0.0137(12)
    C6 0.0405(16) 0.0421(17) 0.100(3) 0.0022(14) -0.0053(16) -0.0044(17)
    C7 0.0495(16) 0.0565(17) 0.0431(16) -0.0176(14) 0.0012(13) -0.0214(13)
    C8 0.0513(17) 0.0551(18) 0.0588(18) -0.0248(14) 0.0019(14) -0.0283(15)
    C9 0.0345(14) 0.0575(17) 0.0491(16) -0.0210(13) 0.0061(12) -0.0249(13)
    C10 0.0345(14) 0.0445(16) 0.0371(14) -0.0064(12) -0.0045(11) -0.0139(12)
    C11 0.0440(15) 0.0339(14) 0.0525(17) -0.0050(12) -0.0091(12) -0.0117(12)
    C12 0.0394(14) 0.0337(14) 0.0460(15) -0.0102(11) -0.0045(12) -0.0164(12)
    C13 0.0436(15) 0.0476(16) 0.0419(15) -0.0244(13) 0.0028(12) -0.0127(12)
    C14 0.0463(18) 0.063(2) 0.114(3) 0.0041(16) -0.0190(18) -0.041(2)
    C15 0.0553(17) 0.0420(16) 0.0684(19) -0.0194(14) -0.0042(15) -0.0239(14)
    C16 0.0498(16) 0.0545(17) 0.0488(17) -0.0144(14) -0.0010(13) -0.0226(14)
_geom_special_details
;
All e.s.d.'s (except the e.s.d. in the dihedral angle between two l.s. planes)
are estimated using the full covariance matrix. The cell e.s.d.'s are taken
into account individually in the estimation of e.s.d.'s in distances, angles
and torsion angles; correlations between e.s.d.'s in cell parameters are only
used when they are defined by crystal symmetry. An approximate (isotropic)
treatment of cell e.s.d.'s is used for estimating e.s.d.'s involving l.s.
planes.
;
loop_
    _geom_bond_atom_site_label_1
    _geom_bond_atom_site_label_2
    _geom_bond_site_symmetry_2
    _geom_bond_distance
    _geom_bond_publ_flag
    O1W H1W1 . 0.8197 ?
    O1W H2W1 . 0.8227 ?
    O2W H1W2 . 0.8219 ?
    O2W H2W2 . 0.8240 ?
    O3W H1W3 . 0.8259 ?
    O3W H2W3 . 0.8234 ?
    N1 C2 . 1.265(3) ?
    N1 C1 . 1.457(3) ?
    N2 C5 . 1.486(3) ?
    N2 C4 . 1.525(3) ?
    N2 H1N2 . 0.92(3) ?
    N2 H2N2 . 0.90(2) ?
    N3 C10 . 1.260(3) ?
    N3 C9 . 1.459(3) ?
    N4 C13 . 1.489(3) ?
    N4 C12 . 1.518(3) ?
    N4 H1N4 . 0.93(3) ?
    N4 H2N4 . 0.86(2) ?
    C1 C5 2_766 1.508(3) ?
    C1 H1A . 0.9700 ?
    C1 H1B . 0.9700 ?
    C2 C6 . 1.494(3) ?
    C2 C3 . 1.507(3) ?
    C3 C4 . 1.523(3) ?
    C3 H3A . 0.9700 ?
    C3 H3B . 0.9700 ?
    C4 C8 . 1.522(3) ?
    C4 C7 . 1.523(4) ?
    C5 C1 2_766 1.508(3) ?
    C5 H5A . 0.9700 ?
    C5 H5B . 0.9700 ?
    C6 H6A . 0.9600 ?
    C6 H6B . 0.9600 ?
    C6 H6C . 0.9600 ?
    C7 H7A . 0.9600 ?
    C7 H7B . 0.9600 ?
    C7 H7C . 0.9600 ?
    C8 H8A . 0.9600 ?
    C8 H8B . 0.9600 ?
    C8 H8C . 0.9600 ?
    C9 C13 2_675 1.504(4) ?
    C9 H9A . 0.9700 ?
    C9 H9B . 0.9700 ?
    C10 C14 . 1.495(4) ?
    C10 C11 . 1.509(3) ?
    C11 C12 . 1.532(3) ?
    C11 H11A . 0.9700 ?
    C11 H11B . 0.9700 ?
    C12 C15 . 1.517(3) ?
    C12 C16 . 1.522(4) ?
    C13 C9 2_675 1.504(4) ?
    C13 H13A . 0.9700 ?
    C13 H13B . 0.9700 ?
    C14 H14A . 0.9600 ?
    C14 H14B . 0.9600 ?
    C14 H14C . 0.9600 ?
    C15 H15A . 0.9600 ?
    C15 H15B . 0.9600 ?
    C15 H15C . 0.9600 ?
    C16 H16A . 0.9600 ?
    C16 H16B . 0.9600 ?
    C16 H16C . 0.9600 ?
loop_
    _geom_angle_atom_site_label_1
    _geom_angle_atom_site_label_2
    _geom_angle_atom_site_label_3
    _geom_angle_site_symmetry_1
    _geom_angle_site_symmetry_3
    _geom_angle
    _geom_angle_publ_flag
    H1W1 O1W H2W1 . . 98.0 ?
    H1W2 O2W H2W2 . . 101.4 ?
    H1W3 O3W H2W3 . . 105.5 ?
    C2 N1 C1 . . 120.7(2) ?
    C5 N2 C4 . . 118.08(19) ?
    C5 N2 H1N2 . . 106.4(16) ?
    C4 N2 H1N2 . . 109.7(16) ?
    C5 N2 H2N2 . . 106.5(15) ?
    C4 N2 H2N2 . . 105.8(15) ?
    H1N2 N2 H2N2 . . 110(2) ?
    C10 N3 C9 . . 120.1(2) ?
    C13 N4 C12 . . 118.30(19) ?
    C13 N4 H1N4 . . 108.3(17) ?
    C12 N4 H1N4 . . 106.2(16) ?
    C13 N4 H2N4 . . 106.8(15) ?
    C12 N4 H2N4 . . 104.3(15) ?
    H1N4 N4 H2N4 . . 113(2) ?
    N1 C1 C5 . 2_766 110.30(19) ?
    N1 C1 H1A . . 109.6 ?
    C5 C1 H1A 2_766 . 109.6 ?
    N1 C1 H1B . . 109.6 ?
    C5 C1 H1B 2_766 . 109.6 ?
    H1A C1 H1B . . 108.1 ?
    N1 C2 C6 . . 126.2(2) ?
    N1 C2 C3 . . 119.0(2) ?
    C6 C2 C3 . . 114.9(2) ?
    C2 C3 C4 . . 118.2(2) ?
    C2 C3 H3A . . 107.8 ?
    C4 C3 H3A . . 107.8 ?
    C2 C3 H3B . . 107.8 ?
    C4 C3 H3B . . 107.8 ?
    H3A C3 H3B . . 107.1 ?
    C8 C4 C3 . . 110.6(2) ?
    C8 C4 C7 . . 110.3(2) ?
    C3 C4 C7 . . 111.4(2) ?
    C8 C4 N2 . . 108.9(2) ?
    C3 C4 N2 . . 109.49(19) ?
    C7 C4 N2 . . 106.1(2) ?
    N2 C5 C1 . 2_766 109.9(2) ?
    N2 C5 H5A . . 109.7 ?
    C1 C5 H5A 2_766 . 109.7 ?
    N2 C5 H5B . . 109.7 ?
    C1 C5 H5B 2_766 . 109.7 ?
    H5A C5 H5B . . 108.2 ?
    C2 C6 H6A . . 109.5 ?
    C2 C6 H6B . . 109.5 ?
    H6A C6 H6B . . 109.5 ?
    C2 C6 H6C . . 109.5 ?
    H6A C6 H6C . . 109.5 ?
    H6B C6 H6C . . 109.5 ?
    C4 C7 H7A . . 109.5 ?
    C4 C7 H7B . . 109.5 ?
    H7A C7 H7B . . 109.5 ?
    C4 C7 H7C . . 109.5 ?
    H7A C7 H7C . . 109.5 ?
    H7B C7 H7C . . 109.5 ?
    C4 C8 H8A . . 109.5 ?
    C4 C8 H8B . . 109.5 ?
    H8A C8 H8B . . 109.5 ?
    C4 C8 H8C . . 109.5 ?
    H8A C8 H8C . . 109.5 ?
    H8B C8 H8C . . 109.5 ?
    N3 C9 C13 . 2_675 110.7(2) ?
    N3 C9 H9A . . 109.5 ?
    C13 C9 H9A 2_675 . 109.5 ?
    N3 C9 H9B . . 109.5 ?
    C13 C9 H9B 2_675 . 109.5 ?
    H9A C9 H9B . . 108.1 ?
    N3 C10 C14 . . 124.9(2) ?
    N3 C10 C11 . . 119.1(2) ?
    C14 C10 C11 . . 116.0(2) ?
    C10 C11 C12 . . 116.8(2) ?
    C10 C11 H11A . . 108.1 ?
    C12 C11 H11A . . 108.1 ?
    C10 C11 H11B . . 108.1 ?
    C12 C11 H11B . . 108.1 ?
    H11A C11 H11B . . 107.3 ?
    C15 C12 N4 . . 109.0(2) ?
    C15 C12 C16 . . 110.2(2) ?
    N4 C12 C16 . . 106.2(2) ?
    C15 C12 C11 . . 110.4(2) ?
    N4 C12 C11 . . 109.54(19) ?
    C16 C12 C11 . . 111.3(2) ?
    N4 C13 C9 . 2_675 109.9(2) ?
    N4 C13 H13A . . 109.7 ?
    C9 C13 H13A 2_675 . 109.7 ?
    N4 C13 H13B . . 109.7 ?
    C9 C13 H13B 2_675 . 109.7 ?
    H13A C13 H13B . . 108.2 ?
    C10 C14 H14A . . 109.5 ?
    C10 C14 H14B . . 109.5 ?
    H14A C14 H14B . . 109.5 ?
    C10 C14 H14C . . 109.5 ?
    H14A C14 H14C . . 109.5 ?
    H14B C14 H14C . . 109.5 ?
    C12 C15 H15A . . 109.5 ?
    C12 C15 H15B . . 109.5 ?
    H15A C15 H15B . . 109.5 ?
    C12 C15 H15C . . 109.5 ?
    H15A C15 H15C . . 109.5 ?
    H15B C15 H15C . . 109.5 ?
    C12 C16 H16A . . 109.5 ?
    C12 C16 H16B . . 109.5 ?
    H16A C16 H16B . . 109.5 ?
    C12 C16 H16C . . 109.5 ?
    H16A C16 H16C . . 109.5 ?
    H16B C16 H16C . . 109.5 ?
loop_
    _geom_torsion_atom_site_label_1
    _geom_torsion_atom_site_label_2
    _geom_torsion_atom_site_label_3
    _geom_torsion_atom_site_label_4
    _geom_torsion_site_symmetry_1
    _geom_torsion_site_symmetry_2
    _geom_torsion_site_symmetry_3
    _geom_torsion_site_symmetry_4
    _geom_torsion
    _geom_torsion_publ_flag
    C2 N1 C1 C5 . . . 2_766 -157.0(2) ?
    C1 N1 C2 C6 . . . . 2.0(4) ?
    C1 N1 C2 C3 . . . . -178.3(2) ?
    N1 C2 C3 C4 . . . . 22.6(3) ?
    C6 C2 C3 C4 . . . . -157.6(2) ?
    C2 C3 C4 C8 . . . . -175.2(2) ?
    C2 C3 C4 C7 . . . . 61.8(3) ?
    C2 C3 C4 N2 . . . . -55.2(3) ?
    C5 N2 C4 C8 . . . . 58.2(3) ?
    C5 N2 C4 C3 . . . . -62.8(3) ?
    C5 N2 C4 C7 . . . . 176.9(2) ?
    C4 N2 C5 C1 . . . 2_766 -177.59(19) ?
    C10 N3 C9 C13 . . . 2_675 169.2(2) ?
    C9 N3 C10 C14 . . . . 0.6(4) ?
    C9 N3 C10 C11 . . . . -179.0(2) ?
    N3 C10 C11 C12 . . . . -37.1(4) ?
    C14 C10 C11 C12 . . . . 143.3(3) ?
    C13 N4 C12 C15 . . . . -55.2(3) ?
    C13 N4 C12 C16 . . . . -174.0(2) ?
    C13 N4 C12 C11 . . . . 65.7(3) ?
    C10 C11 C12 C15 . . . . 177.6(2) ?
    C10 C11 C12 N4 . . . . 57.5(3) ?
    C10 C11 C12 C16 . . . . -59.7(3) ?
    C12 N4 C13 C9 . . . 2_675 178.0(2) ?
loop_
    _geom_hbond_atom_site_label_D
    _geom_hbond_atom_site_label_H
    _geom_hbond_atom_site_label_A
    _geom_hbond_site_symmetry_D
    _geom_hbond_site_symmetry_H
    _geom_hbond_site_symmetry_A
    _geom_hbond_distance_DH
    _geom_hbond_distance_HA
    _geom_hbond_distance_DA
    _geom_hbond_angle_DHA
    _geom_hbond_publ_flag
    N2 H2N2 N1 . . 1_555 0.90(3) 2.02(3) 2.732(3) 135.6(18) yes
    N4 H2N4 N3 . . 1_555 0.86(3) 2.03(3) 2.740(3) 140(2) yes
    O1W H2W1 Cl1 . . 1_555 0.82 2.54 3.343(4) 167 yes
    O2W H2W2 Cl1 . . 1_555 0.82 2.51 3.324(3) 168 yes
    O3W H1W3 Cl1 . . 1_555 0.83 2.53 3.298(3) 156 yes
    O3W H2W3 Cl2 . . 1_555 0.82 2.32 3.138(3) 175 yes
    N2 H1N2 Cl1 . . 1_555 0.92(3) 2.28(3) 3.201(3) 177(3) yes
    N4 H1N4 Cl2 . . 1_555 0.93(3) 2.27(3) 3.178(3) 167(2) yes
    O1W H1W1 Cl2 . . 1_455 0.82 2.49 3.282(3) 163 yes
    O2W H1W2 O3W . . 1_455 0.82 2.16 2.955(4) 161 yes
    C9 H9B Cl2 . . 1_455 0.97 2.75 3.709(3) 172 yes
