# Supplementary material for: 5,5,7,12,14,14-Hexamethyl-1,8-diaza-4,11-diazo­niacyclo­tetra­deca-4,11-diene dichloride trihydrate
Source: Acta Crystallogr Sect E Struct Rep Online. 2012 Apr 21;68(Pt 5):o1476–7. doi: 10.1107/S1600536812016649 (PMC3344587; doi:10.1107/S1600536812016649)
Supplement: Supplementary file 2 [file e-68-o1476-Isup2.hkl]

# 
# h,k,l, Fc-squared, Fo-squared, sigma(Fo-squared) and status flag 
# 
data_I
_shelx_title ' baru194m in P-1' 
_shelx_refln_list_code          4 
_shelx_F_calc_maximum      134.07 
_exptl_crystal_F_000       444.00 
_reflns_d_resolution_high  0.8409 
 
loop_ 
 _symmetry_equiv_pos_as_xyz 
 'x, y, z' 
 '-x, -y, -z' 
 
_cell_length_a     8.5760 
_cell_length_b    10.7354 
_cell_length_c    13.4379 
_cell_angle_alpha  73.752 
_cell_angle_beta   86.085 
_cell_angle_gamma  71.886 
 
_shelx_F_squared_multiplier     1.000 
 
loop_ 
 _refln_index_h 
 _refln_index_k 
 _refln_index_l 
 _refln_F_squared_calc 
 _refln_F_squared_meas 
 _refln_F_squared_sigma 
 _refln_observed_status 
   1   0   0       20.39       19.54      2.19 o 
   2   0   0      410.42      371.37     11.12 o 
   3   0   0        4.71        7.20      1.49 o 
   4   0   0        5.27        9.60      1.64 o 
   5   0   0      275.67      273.71     11.96 o 
   6   0   0      150.95      135.21      8.07 o 
   7   0   0       41.41       31.20      4.78 o 
   8   0   0       89.63       87.74      7.59 o 
   9   0   0        0.35        2.68      4.36 o 
  -9   1   0        2.67        0.42      4.55 o 
  -8   1   0       30.09       38.54      5.54 o 
  -7   1   0       38.90       38.68      5.18 o 
  -6   1   0      111.89      107.78      7.31 o 
  -5   1   0       66.53       64.40      4.96 o 
  -4   1   0      177.84      144.48      5.94 o 
  -3   1   0     3361.19     3713.80    144.02 o 
  -2   1   0       11.93        7.44      1.33 o 
  -1   1   0      376.03      473.44     13.59 o 
   0   1   0       11.69        3.38      1.70 o 
   1   1   0      116.19      113.94      4.46 o 
   2   1   0       39.65       33.13      2.09 o 
   3   1   0       58.95       67.20      3.28 o 
   4   1   0       55.85       53.87      3.17 o 
   5   1   0      569.99      532.57     19.90 o 
   6   1   0        0.08       -2.70      2.42 o 
   7   1   0      535.80      508.91     20.85 o 
   8   1   0        8.28        7.56      4.04 o 
   9   1   0        5.04        5.98      4.42 o 
  -9   2   0        1.85        4.02      7.70 o 
  -8   2   0       30.00       20.04     12.10 o 
  -7   2   0        9.65        9.60      5.79 o 
  -6   2   0       42.41       18.68      4.74 o 
  -5   2   0      134.79      135.41      7.08 o 
  -4   2   0        6.27        6.83      2.10 o 
  -3   2   0      251.47      217.93      7.84 o 
  -2   2   0       69.59       82.02      3.74 o 
  -1   2   0      189.59      195.93      7.90 o 
   1   2   0      316.23      355.08     10.48 o 
   2   2   0     4819.77     4997.59    194.33 o 
   3   2   0      117.31      108.75      4.53 o 
   4   2   0      361.40      407.10     13.15 o 
   5   2   0       22.03       22.13      2.55 o 
   6   2   0      299.80      292.08     10.88 o 
   7   2   0       37.96       33.93      4.76 o 
   8   2   0        8.82       12.81      3.98 o 
   9   2   0        0.71        4.76      4.54 o 
  10   2   0        3.01        5.34      5.22 o 
  -8   3   0       74.48       91.55     13.57 o 
  -7   3   0        7.08        6.98      4.00 o 
  -6   3   0      534.06      530.91     21.72 o 
  -5   3   0       72.48       63.19      5.35 o 
  -4   3   0      155.78      163.80     10.04 o 
  -3   3   0       14.38       14.56      2.15 o 
  -2   3   0      815.62      751.17     22.26 o 
  -1   3   0      106.19      124.10      4.88 o 
   0   3   0     2855.22     3078.00    124.00 o 
   1   3   0     3852.66     4281.09    116.64 o 
   2   3   0     2117.64     2294.88     63.34 o 
   3   3   0     1337.68     1365.07     38.45 o 
   4   3   0     1565.38     1871.69     52.69 o 
   5   3   0       52.22       47.13      3.53 o 
   6   3   0        0.15        1.55      2.36 o 
   7   3   0      196.90      203.26     10.66 o 
   8   3   0        0.62        1.99      3.50 o 
   9   3   0       39.29       38.93      5.97 o 
  10   3   0        0.12        5.62      5.76 o 
  -8   4   0        0.78       -2.67     11.22 o 
  -7   4   0      129.08      128.60     12.42 o 
  -6   4   0       56.00       58.97      6.23 o 
  -5   4   0        6.22       13.04      3.41 o 
  -4   4   0        2.83        2.30      2.27 o 
  -3   4   0      149.22      163.74      7.04 o 
  -2   4   0      523.44      544.78     17.06 o 
  -1   4   0     3373.28     3440.27     94.35 o 
   0   4   0      525.27      500.12     15.24 o 
   1   4   0      631.54      641.41     21.45 o 
   2   4   0      767.31      702.62     20.71 o 
   3   4   0      440.61      471.98     15.24 o 
   4   4   0      334.22      414.24     15.02 o 
   5   4   0       26.03       17.81      3.31 o 
   6   4   0      231.04      243.29      9.78 o 
   7   4   0      239.32      227.62     13.74 o 
   8   4   0      269.15      272.38     18.14 o 
   9   4   0        6.79        4.33      5.37 o 
  10   4   0       32.17       35.92      8.34 o 
  -7   5   0       10.63       12.71      6.90 o 
  -6   5   0       15.97        7.39      5.20 o 
  -5   5   0        0.47       -1.34      4.26 o 
  -4   5   0      576.55      614.20     20.61 o 
  -3   5   0      473.77      460.53     15.64 o 
  -2   5   0       90.85       95.37      5.02 o 
  -1   5   0       10.35       12.67      2.63 o 
   0   5   0       73.94       63.38      3.68 o 
   1   5   0      454.80      426.16     13.57 o 
   2   5   0       14.43       16.62      2.19 o 
   3   5   0     1426.12     1576.93     44.70 o 
   4   5   0        2.35        4.10      1.93 o 
   5   5   0      229.28      227.42     14.90 o 
   6   5   0      112.78      125.34      6.86 o 
   7   5   0       10.34       11.88      5.39 o 
   8   5   0       21.22       27.06      6.54 o 
   9   5   0      130.58      143.19     13.56 o 
  10   5   0       13.87       14.33      6.69 o 
  -6   6   0       95.33      113.00     18.08 o 
  -5   6   0       30.81       32.78      6.42 o 
  -4   6   0      398.14      367.53     16.76 o 
  -3   6   0      135.60      115.92     12.68 o 
  -2   6   0     1219.19     1224.22     36.39 o 
  -1   6   0      713.75      694.55     21.72 o 
   0   6   0        0.14        2.69      2.01 o 
   1   6   0       81.57       91.40      4.79 o 
   2   6   0      587.36      584.49     18.12 o 
   3   6   0      100.58      101.59      5.30 o 
   4   6   0       36.29       34.55      5.46 o 
   5   6   0      171.16      167.65      9.70 o 
   6   6   0       44.04       41.61     10.12 o 
   7   6   0       73.68       74.66      6.58 o 
   8   6   0       20.06       20.01      6.65 o 
   9   6   0       38.58       40.68      8.62 o 
  -6   7   0        0.46        5.15      6.27 o 
  -5   7   0        0.00        3.60      4.99 o 
  -4   7   0        7.03       10.67      4.37 o 
  -3   7   0      164.22      163.94      9.96 o 
  -2   7   0       94.52       89.38      6.96 o 
  -1   7   0      229.74      238.39     11.88 o 
   0   7   0       28.55       30.18      3.36 o 
   1   7   0      102.02      105.15      5.53 o 
   2   7   0      237.09      205.07      8.34 o 
   3   7   0       44.98       47.40      4.23 o 
   4   7   0      469.85      438.07     18.50 o 
   5   7   0      162.74      126.06      8.28 o 
   6   7   0        7.47        7.21      3.93 o 
   7   7   0        1.07       -4.55      4.36 o 
   8   7   0       23.27       18.29      6.42 o 
   9   7   0       13.14        9.48      6.55 o 
  -5   8   0        8.94       20.69      6.57 o 
  -4   8   0       23.40       27.17      6.48 o 
  -3   8   0        0.53        7.24      4.00 o 
  -2   8   0        0.09        5.88      3.70 o 
  -1   8   0        3.64        1.39      5.00 o 
   0   8   0        5.93        5.42      3.87 o 
   1   8   0      128.45      127.61      6.52 o 
   2   8   0        3.25       -1.04      2.47 o 
   3   8   0      153.65      146.44     12.59 o 
   4   8   0       26.81       24.98      4.80 o 
   5   8   0        1.03        3.54      3.67 o 
   6   8   0        4.79        7.05      3.92 o 
   7   8   0       21.69       27.40      4.89 o 
   8   8   0        3.73        7.47      3.99 o 
   9   8   0       10.03       17.44      6.91 o 
  -4   9   0       16.71       34.27      7.73 o 
  -3   9   0       29.93       32.52      5.70 o 
  -2   9   0       15.07       21.48      5.06 o 
  -1   9   0       35.35       19.13     12.18 o 
   0   9   0      353.75      318.62     15.32 o 
   1   9   0       71.60       76.53      7.43 o 
   2   9   0      142.94      130.93      8.70 o 
   3   9   0        2.21        2.85      3.55 o 
   4   9   0      137.22      119.05      8.56 o 
   5   9   0        0.03        4.12      4.11 o 
   6   9   0       23.88       23.87      5.11 o 
   7   9   0        0.18        5.75      3.85 o 
   8   9   0       16.43       17.75     10.57 o 
  -3  10   0       33.81       45.26      6.85 o 
  -2  10   0       17.07       23.23      5.77 o 
  -1  10   0        7.61        4.33      4.03 o 
   0  10   0       18.10       24.38      6.50 o 
   1  10   0       22.32       29.94      9.78 o 
   2  10   0        3.64        8.23      5.38 o 
   3  10   0       33.61       46.56      7.43 o 
   4  10   0      242.65      265.57     14.08 o 
   5  10   0       19.33       13.26      4.73 o 
   6  10   0        9.00       12.20      8.23 o 
   7  10   0        7.39        2.72      4.65 o 
   8  10   0       22.12       31.83      8.01 o 
  -1  11   0       17.62       30.52      8.14 o 
   0  11   0        3.73       10.99      6.78 o 
   1  11   0       23.84       37.88      7.64 o 
   2  11   0       14.86       21.49      7.01 o 
   3  11   0       20.77       29.11      6.63 o 
   4  11   0        1.09       -1.47      5.16 o 
   5  11   0        7.55       18.35      5.23 o 
   6  11   0       12.70        8.08      5.34 o 
   7  11   0        7.74       14.22      5.39 o 
   2  12   0       12.52       11.83      7.32 o 
   3  12   0       13.58       13.97      7.31 o 
   4  12   0        0.21        4.72      5.46 o 
   5  12   0        4.56       10.01      6.71 o 
  -3 -12   1        2.28       14.35      7.04 o 
  -6 -11   1        1.69        9.00      5.21 o 
  -5 -11   1       11.73       16.45      5.17 o 
  -4 -11   1        0.00       10.25      5.41 o 
  -3 -11   1        2.59       -1.04     11.11 o 
  -2 -11   1        0.22       10.53      6.06 o 
  -1 -11   1        4.82       11.58      6.73 o 
   0 -11   1        9.56       20.10      9.13 o 
   1 -11   1        6.19       22.56      7.73 o 
  -7 -10   1       42.63       60.55      7.08 o 
  -6 -10   1        0.31        3.49      4.28 o 
  -5 -10   1       69.14       68.75      7.24 o 
  -4 -10   1       18.14       29.01      5.29 o 
  -3 -10   1       22.69       23.88      4.96 o 
  -2 -10   1      304.85      267.01     18.48 o 
  -1 -10   1      136.46      146.82     13.08 o 
   0 -10   1       38.51       38.71      7.86 o 
   1 -10   1       33.67       40.53      7.57 o 
   2 -10   1        9.01       19.09      5.47 o 
  -8  -9   1        3.47        9.24      4.61 o 
  -7  -9   1       10.24       24.03      5.04 o 
  -6  -9   1        3.15        2.99      3.89 o 
  -5  -9   1       19.88       17.03      4.62 o 
  -4  -9   1        0.95        2.78      3.65 o 
  -3  -9   1       13.21       13.58      4.11 o 
  -2  -9   1      107.17      112.36      8.20 o 
  -1  -9   1        0.06       -4.28      4.46 o 
   0  -9   1        4.58        5.84      3.87 o 
   1  -9   1       54.13       56.02      6.26 o 
   2  -9   1       20.43       25.95      5.29 o 
   3  -9   1       18.50       35.75      6.10 o 
   4  -9   1        3.17       17.68      6.58 o 
  -9  -8   1        0.54       12.27      6.64 o 
  -8  -8   1        2.63        5.80      4.01 o 
  -7  -8   1       92.83       79.53      9.65 o 
  -6  -8   1        0.10        0.91      6.27 o 
  -5  -8   1      126.45      110.36     14.78 o 
  -4  -8   1      264.16      249.81     15.70 o 
  -3  -8   1      127.55      128.58      8.43 o 
  -2  -8   1        0.10       -4.58      3.75 o 
  -1  -8   1       29.60       36.70      4.86 o 
   0  -8   1        7.30        9.71      3.53 o 
   1  -8   1        7.68        4.95      3.46 o 
   2  -8   1       10.06       10.70      4.08 o 
   3  -8   1       58.00       69.12      7.10 o 
   4  -8   1        5.19       -4.17      7.64 o 
   5  -8   1       10.75       12.87      6.30 o 
  -9  -7   1       29.55       30.47      9.00 o 
  -8  -7   1       14.22       10.24      6.14 o 
  -7  -7   1       16.96       28.78      5.29 o 
  -6  -7   1        5.42       -0.08      4.70 o 
  -5  -7   1      521.49      536.38     30.26 o 
  -4  -7   1        5.27        3.84      3.50 o 
  -3  -7   1       51.88       43.30      5.10 o 
  -2  -7   1      205.42      200.67      9.17 o 
  -1  -7   1      117.28      109.17      5.72 o 
   0  -7   1      126.80      116.92      6.13 o 
   1  -7   1       25.64       22.35      3.49 o 
   2  -7   1      330.17      335.04     15.55 o 
   3  -7   1       79.60       81.76      6.92 o 
   4  -7   1       14.36       22.34      6.72 o 
   5  -7   1        2.19       15.13      5.78 o 
   6  -7   1       17.65       23.32      7.23 o 
  -9  -6   1       12.01       10.50      5.82 o 
  -8  -6   1       24.04       19.52     11.56 o 
  -7  -6   1       42.00       41.89      5.69 o 
  -6  -6   1       51.37       60.54      6.37 o 
  -5  -6   1        0.12        3.29      3.38 o 
  -4  -6   1       25.26       27.15      4.19 o 
  -3  -6   1       49.76       46.37      4.78 o 
  -2  -6   1      288.17      279.61     10.10 o 
  -1  -6   1       62.79       60.35      4.37 o 
   0  -6   1        8.31       10.23      2.48 o 
   1  -6   1      325.87      315.83     11.57 o 
   2  -6   1      456.62      462.09     15.89 o 
   3  -6   1        3.88        0.26      2.86 o 
   4  -6   1       95.30       96.97      7.40 o 
   5  -6   1      204.57      210.61     15.49 o 
   6  -6   1        3.86        0.36      5.37 o 
 -10  -5   1        0.15        0.85      7.01 o 
  -9  -5   1       69.78       63.47      9.07 o 
  -8  -5   1       25.20       20.83     10.09 o 
  -7  -5   1       12.46       10.79      4.13 o 
  -6  -5   1       16.18       27.44      4.52 o 
  -5  -5   1        4.20        8.36      3.44 o 
  -4  -5   1      172.31      196.47     10.77 o 
  -3  -5   1      551.75      564.67     21.56 o 
  -2  -5   1       67.66       61.61      3.48 o 
  -1  -5   1     1108.00     1190.86     34.30 o 
   0  -5   1      363.34      397.26     14.86 o 
   1  -5   1        2.00        0.63      1.92 o 
   2  -5   1      100.02       87.83      4.96 o 
   3  -5   1      362.67      342.42     12.55 o 
   4  -5   1      136.94      132.39     10.00 o 
   5  -5   1        1.02       -0.26      4.03 o 
   6  -5   1        2.17       -3.17      4.69 o 
   7  -5   1        0.00        4.55      5.47 o 
 -10  -4   1       10.29        2.42      5.22 o 
  -9  -4   1       62.96       62.47      8.79 o 
  -8  -4   1      136.31      127.07     30.61 o 
  -7  -4   1       19.06       15.64      4.41 o 
  -6  -4   1       92.28       85.05      5.22 o 
  -5  -4   1      281.02      243.66      9.32 o 
  -4  -4   1     1909.99     2218.10     81.07 o 
  -3  -4   1        5.12       11.29      2.72 o 
  -2  -4   1     1243.65     1234.27     41.77 o 
  -1  -4   1      345.62      325.75     10.59 o 
   0  -4   1      201.33      190.61     11.69 o 
   1  -4   1      263.98      277.18      9.63 o 
   2  -4   1      120.54      124.57      5.68 o 
   3  -4   1        1.09        2.72      2.51 o 
   4  -4   1     1267.21     1283.91     38.22 o 
   5  -4   1        1.09        3.12      3.33 o 
   6  -4   1       31.82       21.67      4.58 o 
   7  -4   1       34.27       32.27      7.45 o 
   8  -4   1        1.28       -1.37      6.65 o 
 -10  -3   1        2.83        6.00      5.21 o 
  -9  -3   1        1.86        9.71      7.84 o 
  -8  -3   1       36.87       44.05      5.34 o 
  -7  -3   1      190.10      174.76      9.65 o 
  -6  -3   1      293.07      261.25     10.18 o 
  -5  -3   1       10.29       10.10      2.34 o 
  -4  -3   1      525.84      492.92     15.59 o 
  -3  -3   1      497.12      460.29     17.32 o 
  -2  -3   1      830.92      830.50     34.34 o 
  -1  -3   1       10.11        9.24      1.48 o 
   0  -3   1      311.74      293.18     11.11 o 
   1  -3   1      968.59      980.45     32.15 o 
   2  -3   1      753.92      780.84     23.24 o 
   3  -3   1     2028.95     2146.15     60.53 o 
   4  -3   1      186.18      194.74      8.00 o 
   5  -3   1      761.73      744.66     27.76 o 
   6  -3   1        0.04       -1.82      3.26 o 
   7  -3   1        4.91        6.39      4.13 o 
   8  -3   1       47.33       55.06      9.31 o 
 -10  -2   1        8.24       23.54      6.54 o 
  -9  -2   1      228.42      227.74     14.44 o 
  -8  -2   1       29.87       22.95      4.55 o 
  -7  -2   1        2.16        6.41      3.18 o 
  -6  -2   1       19.48       15.06      2.79 o 
  -5  -2   1      198.97      186.46      7.58 o 
  -4  -2   1      220.25      235.67      8.49 o 
  -3  -2   1      951.23     1010.63     29.01 o 
  -2  -2   1       13.73       10.66      1.36 o 
  -1  -2   1        2.85       -1.14      1.60 o 
   0  -2   1      246.44      231.60      8.65 o 
   1  -2   1      928.55     1008.94     32.54 o 
   2  -2   1      826.73      846.79     28.11 o 
   3  -2   1      429.49      485.30     15.33 o 
   4  -2   1       34.62       14.08      3.39 o 
   5  -2   1       52.58       56.42      6.47 o 
   6  -2   1      147.58      144.38     11.38 o 
   7  -2   1       13.11       12.79      4.05 o 
   8  -2   1       34.59       30.92      6.54 o 
  -9  -1   1       26.26       15.41      5.47 o 
  -8  -1   1       97.65       99.91      7.86 o 
  -7  -1   1      535.27      529.53     21.47 o 
  -6  -1   1       40.61       34.19      3.29 o 
  -5  -1   1        0.48        3.64      1.85 o 
  -4  -1   1      980.22     1007.31     29.37 o 
  -3  -1   1       15.41       10.82      2.20 o 
  -2  -1   1     5078.96     5323.88    144.00 o 
  -1  -1   1       22.61       14.55      2.26 o 
   0  -1   1     4529.06     4706.63    182.64 o 
   1  -1   1      197.94      239.35     14.01 o 
   2  -1   1      150.87      146.87      7.83 o 
   3  -1   1      413.53      468.48     14.77 o 
   4  -1   1      508.19      546.92     20.15 o 
   5  -1   1      146.76      147.95      8.16 o 
   6  -1   1      188.45      174.01      9.75 o 
   7  -1   1      306.26      248.13     12.93 o 
   8  -1   1       77.13       88.73      7.87 o 
   9  -1   1       75.67       84.45      8.48 o 
  -9   0   1        6.93        4.61      4.43 o 
  -8   0   1      147.98      171.06     15.18 o 
  -7   0   1       10.59       14.71      3.89 o 
  -6   0   1       11.46       13.71      3.22 o 
  -5   0   1      278.56      251.30      9.44 o 
  -4   0   1        9.78        7.13      1.80 o 
  -3   0   1     2714.28     3003.84     82.60 o 
  -2   0   1      268.46      253.68      8.07 o 
  -1   0   1     4131.77     4405.48    118.68 o 
   0   0   1       10.63        7.68      0.66 o 
   1   0   1     1268.33     1314.24     41.12 o 
   2   0   1     2502.88     2621.18     81.76 o 
   3   0   1     8428.63     9132.47    281.21 o 
   4   0   1       13.36       11.99      2.42 o 
   5   0   1      180.13      156.45      8.17 o 
   6   0   1      216.58      208.88     10.62 o 
   7   0   1       99.91       92.03      7.36 o 
   8   0   1       31.30       40.31      5.55 o 
   9   0   1        9.18       13.85      5.18 o 
  -9   1   1       52.86       67.32      9.89 o 
  -8   1   1       80.26       74.26      7.06 o 
  -7   1   1       95.98       88.66      7.13 o 
  -6   1   1       83.06       92.94      6.69 o 
  -5   1   1       36.64       40.98      4.15 o 
  -4   1   1       48.81       49.71      3.77 o 
  -3   1   1     1045.66     1077.82     36.13 o 
  -2   1   1     1501.71     1699.68     47.18 o 
  -1   1   1       28.82       19.64      1.37 o 
   0   1   1     1675.83     1939.18     61.59 o 
   1   1   1        0.16        2.14      0.58 o 
   2   1   1      667.52      567.26     16.43 o 
   3   1   1      152.76      162.67      6.10 o 
   4   1   1       32.71       20.39      2.69 o 
   5   1   1      536.28      501.03     19.04 o 
   6   1   1      111.64       93.15      6.56 o 
   7   1   1       11.90       10.48      3.79 o 
   8   1   1       56.17       60.49      8.33 o 
   9   1   1       11.85       17.43      5.34 o 
  -9   2   1        1.07        2.19      6.97 o 
  -8   2   1        9.70       19.18      4.53 o 
  -7   2   1        1.60       -0.99      3.51 o 
  -6   2   1        2.52        2.42      3.25 o 
  -5   2   1       24.80       34.02      3.60 o 
  -4   2   1      502.31      514.62     16.49 o 
  -3   2   1      570.69      626.29     20.18 o 
  -2   2   1      980.95     1006.46     28.78 o 
  -1   2   1     4525.65     5169.68    140.09 o 
   0   2   1      492.21      493.62     16.76 o 
   1   2   1     3607.70     3894.84    105.67 o 
   2   2   1      288.98      296.60     15.66 o 
   3   2   1     4042.83     4345.94    118.50 o 
   4   2   1        1.83        4.33      1.66 o 
   5   2   1        8.76       12.57      2.68 o 
   6   2   1      305.70      287.63     13.00 o 
   7   2   1       45.58       32.01      4.72 o 
   8   2   1       79.76       71.71      6.83 o 
   9   2   1       23.19       27.75      5.63 o 
  10   2   1        8.46       15.75      5.35 o 
  -8   3   1       44.66       48.30      9.79 o 
  -7   3   1        2.31        9.52      4.04 o 
  -6   3   1       10.40        9.35      3.62 o 
  -5   3   1      420.72      367.58     13.31 o 
  -4   3   1       13.12       13.96      2.50 o 
  -3   3   1     1366.38     1368.85     39.41 o 
  -2   3   1      120.29      133.57      5.38 o 
  -1   3   1     2152.45     2331.70     64.10 o 
   0   3   1     4468.86     4994.97    135.66 o 
   1   3   1     1857.29     1935.53     53.41 o 
   2   3   1      137.55      108.45      4.40 o 
   3   3   1     4747.21     5381.20    146.41 o 
   4   3   1     1362.69     1653.04     46.80 o 
   5   3   1      767.74      756.01     23.00 o 
   6   3   1      461.77      464.34     15.51 o 
   7   3   1      421.77      387.65     21.01 o 
   8   3   1      123.72      126.40      8.72 o 
   9   3   1       11.85       18.36      4.92 o 
  10   3   1       19.10       21.64      7.30 o 
  -8   4   1        3.52        8.34      7.10 o 
  -7   4   1       71.91       77.16      9.84 o 
  -6   4   1        0.29       -3.20      4.53 o 
  -5   4   1       21.95       19.26      3.94 o 
  -4   4   1        0.11        0.22      2.23 o 
  -3   4   1       69.50       65.19      5.58 o 
  -2   4   1       62.05       52.30      4.63 o 
  -1   4   1        4.81        9.45      1.81 o 
   0   4   1      596.42      656.80     22.71 o 
   1   4   1      122.63      113.29      4.65 o 
   2   4   1     1895.00     2127.50     59.17 o 
   3   4   1     2574.50     2995.77    112.11 o 
   4   4   1       25.44       28.39      2.66 o 
   5   4   1      368.16      381.25     13.05 o 
   6   4   1       20.07       27.33      3.83 o 
   7   4   1      304.49      274.17     13.12 o 
   8   4   1       22.35       19.67      5.41 o 
   9   4   1        1.46        0.99      5.21 o 
  10   4   1       51.07       38.96      8.19 o 
  -7   5   1       49.68       49.29      9.04 o 
  -6   5   1        9.52        3.52      5.23 o 
  -5   5   1       19.17        9.96      4.70 o 
  -4   5   1       37.91       47.20      5.05 o 
  -3   5   1       47.23       36.65      3.53 o 
  -2   5   1       29.20       27.56      2.85 o 
  -1   5   1     1519.67     1602.51     45.43 o 
   0   5   1      933.36      975.15     33.27 o 
   1   5   1        2.17        0.73      1.63 o 
   2   5   1        4.35        5.54      1.78 o 
   3   5   1       25.97       43.29      3.06 o 
   4   5   1      237.73      216.66      8.22 o 
   5   5   1        2.74        8.42      2.46 o 
   6   5   1      551.19      547.99     18.17 o 
   7   5   1       22.64       26.58      4.82 o 
   8   5   1        2.41        0.57      4.98 o 
   9   5   1        2.55       13.87      8.44 o 
  10   5   1        0.05        3.56      6.16 o 
  -7   6   1        5.88        9.68      6.21 o 
  -6   6   1        5.50        7.52      5.50 o 
  -5   6   1        4.10       10.34      4.82 o 
  -4   6   1      247.91      214.49     11.67 o 
  -3   6   1      582.42      544.56     22.10 o 
  -2   6   1      357.22      331.29     14.68 o 
  -1   6   1       95.29       90.93      4.73 o 
   0   6   1      397.35      355.75     14.09 o 
   1   6   1      408.35      436.30     14.27 o 
   2   6   1      446.20      377.45     12.62 o 
   3   6   1      222.02      236.44      8.83 o 
   4   6   1        0.48        1.32      2.85 o 
   5   6   1      174.00      157.55      9.17 o 
   6   6   1       76.95       67.70      6.06 o 
   7   6   1        0.69       -2.71      3.24 o 
   8   6   1       52.62       50.02      8.46 o 
   9   6   1        0.62       -4.85      6.09 o 
  10   6   1        2.43        6.66      6.69 o 
  -6   7   1        1.29        0.82      8.50 o 
  -5   7   1        1.18       -1.43      4.72 o 
  -4   7   1      161.84      158.23     10.15 o 
  -3   7   1        1.48        6.71      3.48 o 
  -2   7   1        0.97        0.75      3.23 o 
  -1   7   1      368.27      311.60     14.26 o 
   0   7   1       11.61       12.38      2.64 o 
   1   7   1       72.60       76.15      4.66 o 
   2   7   1      210.82      210.35      9.43 o 
   3   7   1       27.22       24.50      3.06 o 
   4   7   1      161.13      148.86      8.71 o 
   5   7   1        0.22        1.88      3.30 o 
   6   7   1       97.06      102.12     10.14 o 
   7   7   1      169.11      139.45      9.45 o 
   8   7   1        0.00        8.87      6.18 o 
   9   7   1       10.06        6.78      6.89 o 
  -5   8   1       82.67       81.81     10.25 o 
  -4   8   1        4.28        5.22      5.03 o 
  -3   8   1       56.97       55.43      6.45 o 
  -2   8   1       95.36       83.58      7.29 o 
  -1   8   1       13.90       19.49      4.36 o 
   0   8   1       76.01       78.03      9.14 o 
   1   8   1      130.05      139.98      6.81 o 
   2   8   1       51.81       61.87      4.42 o 
   3   8   1       12.51       11.48      3.57 o 
   4   8   1       42.66       31.28      5.01 o 
   5   8   1       13.32       22.30      4.60 o 
   6   8   1      250.92      239.12     12.96 o 
   7   8   1        6.94        3.33      3.81 o 
   8   8   1       11.60       14.24      7.25 o 
   9   8   1        1.56       -1.06      6.82 o 
  -4   9   1       17.55       26.89      6.95 o 
  -3   9   1       46.58       48.46      7.78 o 
  -2   9   1        2.01        1.54      3.96 o 
  -1   9   1      219.30      212.22     12.06 o 
   0   9   1      235.25      228.39     12.31 o 
   1   9   1       14.02       13.79      3.99 o 
   2   9   1      104.99      107.47     11.41 o 
   3   9   1      131.85      138.36      8.96 o 
   4   9   1       71.44       67.83      8.23 o 
   5   9   1      105.99      108.67      8.45 o 
   6   9   1        8.94        1.48      3.92 o 
   7   9   1        4.70        2.55      4.11 o 
   8   9   1       10.80        9.69      5.31 o 
   9   9   1        0.10        0.25      7.28 o 
  -3  10   1        0.80       -3.39      4.30 o 
  -2  10   1        5.92       10.40      4.92 o 
  -1  10   1       36.78       44.98      8.17 o 
   0  10   1       55.00       52.37      6.29 o 
   1  10   1        0.13        4.43      5.18 o 
   2  10   1      114.31       94.94     10.29 o 
   3  10   1       52.26       48.52      7.51 o 
   4  10   1       15.38       16.94      4.58 o 
   5  10   1       44.73       41.36      7.30 o 
   6  10   1       19.25       22.58      5.38 o 
   7  10   1       48.93       53.25      7.16 o 
   8  10   1        9.85       14.92      5.30 o 
  -1  11   1       16.88        4.98      4.77 o 
   0  11   1        0.36        1.20      8.34 o 
   1  11   1        1.54        5.01      5.93 o 
   2  11   1        0.26        6.02      5.91 o 
   3  11   1        2.19       -3.77      4.84 o 
   4  11   1       13.38       23.08      6.34 o 
   5  11   1        5.05        8.32      4.71 o 
   6  11   1        0.28        5.46      6.16 o 
   7  11   1        1.75       -5.06      4.35 o 
   1  12   1        4.74       13.95      7.45 o 
   2  12   1       14.70       14.52     10.49 o 
   3  12   1        1.81        7.40      6.09 o 
   4  12   1        3.06        3.83      5.62 o 
   5  12   1        0.57       -5.56      5.38 o 
  -6 -11   2        3.60        3.81      5.14 o 
  -5 -11   2       17.44       17.16      5.53 o 
  -4 -11   2        1.05        2.27      5.70 o 
  -3 -11   2       15.32       28.33      7.32 o 
  -2 -11   2       11.02       13.88     16.28 o 
  -1 -11   2        2.54       11.58      8.61 o 
   0 -11   2        7.53       14.04      7.34 o 
  -7 -10   2       16.89       35.95      6.07 o 
  -6 -10   2       13.72       15.25      5.46 o 
  -5 -10   2        1.77        9.57      4.67 o 
  -4 -10   2        7.49       13.65      4.83 o 
  -3 -10   2       50.25       44.49      6.58 o 
  -2 -10   2      133.52      152.41     13.65 o 
  -1 -10   2        4.54       -1.03      5.34 o 
   0 -10   2       12.85       11.99      6.55 o 
   1 -10   2       25.19       23.77      7.95 o 
   2 -10   2        7.08       13.37      5.27 o 
  -8  -9   2        0.01        3.65      4.43 o 
  -7  -9   2       32.09       24.23      7.36 o 
  -6  -9   2        4.83        9.22      5.09 o 
  -5  -9   2       23.32       32.92      6.02 o 
  -4  -9   2      181.99      197.36     23.28 o 
  -3  -9   2        1.51        0.59      3.60 o 
  -2  -9   2        3.26        5.63      3.93 o 
  -1  -9   2       10.15        8.50      5.27 o 
   0  -9   2       15.17       10.38      5.35 o 
   1  -9   2       32.76       44.54      6.16 o 
   2  -9   2       17.88       15.35      4.81 o 
   3  -9   2        3.63       10.84      4.96 o 
  -8  -8   2       15.62       10.03      5.44 o 
  -7  -8   2        6.97        9.02     10.24 o 
  -6  -8   2       27.76       36.03      5.82 o 
  -5  -8   2      131.05      139.14      9.78 o 
  -4  -8   2      281.84      279.61     17.08 o 
  -3  -8   2       35.56       42.34      5.61 o 
  -2  -8   2       27.37       26.40      5.58 o 
  -1  -8   2       13.05        9.37      3.76 o 
   0  -8   2       64.72       67.59      5.16 o 
   1  -8   2       15.00       22.13      4.50 o 
   2  -8   2      103.22      125.23      8.95 o 
   3  -8   2        7.27       14.58      4.76 o 
   4  -8   2       36.72       39.66      7.52 o 
  -9  -7   2        0.00        5.74      5.99 o 
  -8  -7   2       42.26       47.24      6.93 o 
  -7  -7   2       10.82       16.41      5.12 o 
  -6  -7   2        2.92       -0.26      6.55 o 
  -5  -7   2        0.05        4.49      3.85 o 
  -4  -7   2        3.73        5.90      3.81 o 
  -3  -7   2       29.05       24.17      5.85 o 
  -2  -7   2      135.91      128.33      8.12 o 
  -1  -7   2        0.10        1.16      2.85 o 
   0  -7   2       12.34       13.64      3.59 o 
   1  -7   2      483.51      450.42     27.29 o 
   2  -7   2      257.01      240.04     12.54 o 
   3  -7   2       27.62       32.59      4.84 o 
   4  -7   2        0.86       17.16      5.43 o 
   5  -7   2       63.70       70.62      9.20 o 
  -9  -6   2        0.42        4.74      5.45 o 
  -8  -6   2       33.19       30.83      7.24 o 
  -7  -6   2        8.56       15.10      4.52 o 
  -6  -6   2        5.68        4.56      3.96 o 
  -5  -6   2      138.07      134.48      8.90 o 
  -4  -6   2       76.62       79.34      6.43 o 
  -3  -6   2      247.87      209.56     10.82 o 
  -2  -6   2      285.17      258.60      9.49 o 
  -1  -6   2       16.60       25.98      2.89 o 
   0  -6   2      566.94      572.42     18.73 o 
   1  -6   2       39.39       34.12      7.34 o 
   2  -6   2       98.82       93.37      5.66 o 
   3  -6   2      192.05      190.11      8.81 o 
   4  -6   2        4.39        5.36      4.57 o 
   5  -6   2        8.93        1.56      5.87 o 
   6  -6   2       67.81       65.19      9.12 o 
  -9  -5   2        0.45        0.42      5.17 o 
  -8  -5   2       32.01       44.65      7.50 o 
  -7  -5   2       69.38       71.21      6.68 o 
  -6  -5   2      407.56      357.61     16.35 o 
  -5  -5   2        0.65       -1.31      3.13 o 
  -4  -5   2      450.49      408.15     20.52 o 
  -3  -5   2       50.01       73.94      5.61 o 
  -2  -5   2        8.14        9.69      1.90 o 
  -1  -5   2      143.83      120.90      7.34 o 
   0  -5   2      353.24      341.21     11.87 o 
   1  -5   2      137.53      130.79      7.05 o 
   2  -5   2       87.64       76.24      4.78 o 
   3  -5   2       43.59       55.74      4.38 o 
   4  -5   2       95.41       92.67      7.76 o 
   5  -5   2      126.19      124.60      8.63 o 
   6  -5   2        2.17       -1.86      4.66 o 
   7  -5   2       43.83       54.10      8.55 o 
  -9  -4   2        9.01        1.97      5.19 o 
  -8  -4   2        0.85        3.90      4.41 o 
  -7  -4   2       85.28       83.76      6.98 o 
  -6  -4   2        0.60        0.73      3.33 o 
  -5  -4   2      695.22      723.99     22.55 o 
  -4  -4   2      609.51      593.23     22.56 o 
  -3  -4   2        8.68        5.83      2.65 o 
  -2  -4   2       10.92        4.83      2.26 o 
  -1  -4   2       25.74       23.94      2.29 o 
   0  -4   2      333.62      337.18     12.90 o 
   1  -4   2      861.80      835.11     25.00 o 
   2  -4   2       68.78       79.46      4.52 o 
   3  -4   2      331.35      346.30     14.19 o 
   4  -4   2      157.05      158.57      8.99 o 
   5  -4   2      146.51      120.19      8.05 o 
   6  -4   2        5.95       13.00      4.07 o 
   7  -4   2      100.25       96.57     12.10 o 
 -10  -3   2        0.16        9.50      6.04 o 
  -9  -3   2        9.11       21.59      6.01 o 
  -8  -3   2        2.15        7.91      4.84 o 
  -7  -3   2        0.23        4.86      3.36 o 
  -6  -3   2      143.51      141.33      6.78 o 
  -5  -3   2      989.05     1040.91     31.09 o 
  -4  -3   2       66.91       82.83      4.27 o 
  -3  -3   2     1000.16     1024.05     35.38 o 
  -2  -3   2      222.13      158.36      9.08 o 
  -1  -3   2      886.02      908.53     26.07 o 
   0  -3   2     1844.09     1822.10     92.25 o 
   1  -3   2      102.68       93.58     12.70 o 
   2  -3   2     1117.16     1155.56     33.66 o 
   3  -3   2      158.87      149.82      6.55 o 
   4  -3   2        0.04        1.27      2.09 o 
   5  -3   2       18.03       15.41      3.65 o 
   6  -3   2        2.28        6.39      3.98 o 
   7  -3   2        5.26        3.04      3.98 o 
   8  -3   2       56.85       53.17      7.07 o 
  -9  -2   2       21.33       26.78      7.72 o 
  -8  -2   2       16.17       19.66      4.39 o 
  -7  -2   2      167.52      151.16     11.06 o 
  -6  -2   2      670.13      651.57     21.04 o 
  -5  -2   2      103.16      108.12      5.42 o 
  -4  -2   2        7.35        0.99      2.26 o 
  -3  -2   2      208.23      170.69      6.31 o 
  -2  -2   2        3.80        2.68      1.24 o 
  -1  -2   2     1540.41     1700.05     47.18 o 
   0  -2   2       83.70       81.88      4.77 o 
   1  -2   2       66.26       60.00      3.83 o 
   2  -2   2     1056.71     1094.79     87.75 o 
   3  -2   2        0.09        1.14      1.38 o 
   4  -2   2        3.89        5.14      1.80 o 
   5  -2   2      320.90      325.12     14.32 o 
   6  -2   2        1.25        4.56      3.51 o 
   7  -2   2      138.98      125.15      9.10 o 
   8  -2   2      116.66      108.55      9.15 o 
  -9  -1   2        0.13        3.25      4.49 o 
  -8  -1   2       42.04       39.43      7.70 o 
  -7  -1   2        0.07        0.63      3.31 o 
  -6  -1   2       50.70       50.48      4.01 o 
  -5  -1   2      302.91      293.73     10.66 o 
  -4  -1   2       35.36       37.48      3.12 o 
  -3  -1   2     1005.62     1059.54     35.15 o 
  -2  -1   2        0.89        5.52      1.52 o 
  -1  -1   2    14278.10    16127.08    545.66 o 
   0  -1   2      120.99      104.77      4.58 o 
   1  -1   2     2153.74     2273.13    131.46 o 
   2  -1   2     1159.41     1203.08     34.08 o 
   3  -1   2       10.51        5.21      2.04 o 
   4  -1   2     1219.37     1270.63     42.50 o 
   5  -1   2        0.52        1.45      2.59 o 
   6  -1   2      506.74      470.52     31.14 o 
   7  -1   2       14.25       14.73      4.27 o 
   8  -1   2       28.40       24.60      5.15 o 
   9  -1   2       14.28       22.27      5.63 o 
  -9   0   2       38.94       37.14      7.20 o 
  -8   0   2        8.93       13.83      4.25 o 
  -7   0   2        1.88        8.89      3.51 o 
  -6   0   2      436.37      413.41     14.58 o 
  -5   0   2      577.44      570.47     18.26 o 
  -4   0   2        2.38        4.62      1.86 o 
  -3   0   2      198.56      190.06      7.95 o 
  -2   0   2     3239.58     3743.09    102.10 o 
  -1   0   2      210.10      218.35      7.94 o 
   0   0   2     1856.02     1791.53     56.34 o 
   1   0   2      333.26      327.71      9.82 o 
   2   0   2    11229.95    12543.33    339.00 o 
   3   0   2     1458.03     1561.45     50.29 o 
   4   0   2        0.21        2.90      2.12 o 
   5   0   2      119.05      114.28      6.91 o 
   6   0   2      735.67      741.29     27.62 o 
   7   0   2        1.71        4.85      3.56 o 
   8   0   2       82.11       79.08      7.39 o 
   9   0   2       86.25      103.51      9.18 o 
  -9   1   2       11.31       12.31      5.10 o 
  -8   1   2        0.27        6.53      4.05 o 
  -7   1   2      141.57      141.91      9.10 o 
  -6   1   2      310.17      305.17     13.85 o 
  -5   1   2       16.00       10.85      2.82 o 
  -4   1   2     1162.43     1054.70     60.42 o 
  -3   1   2      873.96      872.03     25.48 o 
  -2   1   2      108.15      102.72      4.25 o 
  -1   1   2      619.46      652.78     21.34 o 
   0   1   2       54.32       49.74      2.10 o 
   1   1   2       24.04       14.75      1.44 o 
   2   1   2      420.13      474.96     14.08 o 
   3   1   2      573.55      550.22     19.21 o 
   4   1   2       27.83       37.19      3.47 o 
   5   1   2      980.63      952.48     33.09 o 
   6   1   2       80.82       72.15      6.36 o 
   7   1   2        0.08        1.14      3.47 o 
   8   1   2      121.77      127.69      9.23 o 
   9   1   2       33.65       45.44      6.74 o 
  -9   2   2       23.24       38.53     10.88 o 
  -8   2   2       11.05       20.76      4.96 o 
  -7   2   2      237.34      233.79     12.47 o 
  -6   2   2        2.02        1.34      3.42 o 
  -5   2   2      139.82      134.36      6.52 o 
  -4   2   2      106.51      118.03      5.58 o 
  -3   2   2       42.09       41.88      2.97 o 
  -2   2   2       47.61       34.78      2.43 o 
  -1   2   2     1183.16     1348.29     37.47 o 
   0   2   2     4716.76     5183.34    140.32 o 
   1   2   2     1108.90     1222.01     33.97 o 
   2   2   2      705.85      823.22     27.66 o 
   3   2   2       59.88       53.13      3.52 o 
   4   2   2      821.05      804.45     23.83 o 
   5   2   2       72.23       57.98      4.66 o 
   6   2   2      168.40      159.00      8.86 o 
   7   2   2       36.32       34.88      4.84 o 
   8   2   2        0.19        1.35      3.89 o 
   9   2   2        6.46       11.34      4.75 o 
  10   2   2       15.84       21.01      5.75 o 
  -8   3   2        9.72       19.52      7.42 o 
  -7   3   2        7.26       10.92      4.40 o 
  -6   3   2       97.95       98.57      7.29 o 
  -5   3   2       53.83       54.33      4.25 o 
  -4   3   2      204.49      226.77     14.31 o 
  -3   3   2      748.24      773.23     23.24 o 
  -2   3   2      409.96      406.61     12.85 o 
  -1   3   2      308.13      277.92     11.01 o 
   0   3   2     3179.91     3478.61    110.98 o 
   1   3   2      141.05      142.71      6.56 o 
   2   3   2      238.69      247.81      8.23 o 
   3   3   2      291.10      378.16     12.08 o 
   4   3   2      466.49      550.37     17.12 o 
   5   3   2      844.78      854.29     25.77 o 
   6   3   2      905.04      941.88     33.27 o 
   7   3   2        7.50        5.98      3.57 o 
   8   3   2       21.68       17.20      4.27 o 
   9   3   2       16.48       23.87      5.48 o 
  10   3   2       20.30       23.06      9.62 o 
  -8   4   2       11.33        1.86      6.53 o 
  -7   4   2        3.77        2.16      5.27 o 
  -6   4   2       11.85       13.84      5.23 o 
  -5   4   2        1.98       -0.36      2.74 o 
  -4   4   2      109.60       97.21      5.39 o 
  -3   4   2     1068.38     1102.05     39.67 o 
  -2   4   2      280.00      291.73      9.90 o 
  -1   4   2       87.35       96.71      5.64 o 
   0   4   2     1178.06     1227.29     41.05 o 
   1   4   2      583.64      593.83     20.69 o 
   2   4   2     1786.39     2017.35     56.00 o 
   3   4   2      379.41      409.34     15.66 o 
   4   4   2     1699.45     1973.08     55.41 o 
   5   4   2      291.32      323.34     11.52 o 
   6   4   2      172.62      186.09      7.96 o 
   7   4   2        1.89       -2.78      4.01 o 
   8   4   2       10.61       13.39      4.88 o 
   9   4   2       15.27       12.86      5.76 o 
  10   4   2       33.12       34.41      8.13 o 
  -7   5   2       25.97       19.74      6.88 o 
  -6   5   2        0.64        3.11      7.76 o 
  -5   5   2      406.78      371.79     21.25 o 
  -4   5   2      173.32      136.60     11.77 o 
  -3   5   2      167.86      172.65      8.40 o 
  -2   5   2     1671.39     1672.00     56.51 o 
  -1   5   2      478.48      511.48     19.50 o 
   0   5   2        0.27        0.96      1.47 o 
   1   5   2       15.14       15.87      2.12 o 
   2   5   2       14.38       13.55      2.16 o 
   3   5   2       68.84       76.01      4.14 o 
   4   5   2     1568.62     1718.79     55.91 o 
   5   5   2       79.57      101.78      8.39 o 
   6   5   2       55.54       45.18      3.85 o 
   7   5   2        8.10        7.98      3.81 o 
   8   5   2        0.04       -1.73      3.89 o 
   9   5   2       12.16        9.95      5.79 o 
  10   5   2       10.52       16.86      7.45 o 
  -7   6   2        3.68        1.37      6.28 o 
  -6   6   2       63.79       87.35      9.99 o 
  -5   6   2       34.28       35.17      6.37 o 
  -4   6   2       45.96       45.15      5.85 o 
  -3   6   2       11.74        6.45      3.47 o 
  -2   6   2        6.87        3.48      3.64 o 
  -1   6   2       32.81       33.99      4.03 o 
   0   6   2     1091.21     1177.20     34.23 o 
   1   6   2       51.59       64.97      3.83 o 
   2   6   2      303.73      306.68     10.76 o 
   3   6   2      842.44      820.76     24.90 o 
   4   6   2        6.27        8.85      2.43 o 
   5   6   2      708.12      782.85     28.01 o 
   6   6   2        0.11        1.41      2.52 o 
   7   6   2        2.97        0.85      3.57 o 
   8   6   2        4.09        7.36      5.71 o 
   9   6   2       10.62        3.67      6.26 o 
  10   6   2        5.19       13.54      7.09 o 
  -6   7   2       55.33       62.12      8.78 o 
  -5   7   2       24.83       26.33      5.96 o 
  -4   7   2        0.05        4.20      3.52 o 
  -3   7   2        5.58        6.74      3.56 o 
  -2   7   2        2.36        7.67      5.13 o 
  -1   7   2      285.19      287.84     13.56 o 
   0   7   2      148.39      146.42      8.38 o 
   1   7   2      207.42      206.64      8.30 o 
   2   7   2      119.38      130.72      6.14 o 
   3   7   2        7.74        7.57      2.36 o 
   4   7   2       78.67       84.64      6.75 o 
   5   7   2        0.27        0.77      3.14 o 
   6   7   2       17.06       14.08      3.91 o 
   7   7   2        0.37       -0.15      3.60 o 
   8   7   2       89.12      117.60     23.16 o 
   9   7   2        7.14        5.57      6.64 o 
  -5   8   2        2.30        1.50      4.94 o 
  -4   8   2       27.87       36.33      5.76 o 
  -3   8   2       54.80       44.37      5.97 o 
  -2   8   2      419.85      410.07     18.83 o 
  -1   8   2      119.88       99.36      7.63 o 
   0   8   2       58.95       56.23     11.19 o 
   1   8   2        3.49        6.64      3.16 o 
   2   8   2       84.32       88.68      5.24 o 
   3   8   2       21.79       18.82      3.19 o 
   4   8   2       24.31       26.61      4.80 o 
   5   8   2        4.92        2.30      3.71 o 
   6   8   2       30.04       40.51      5.55 o 
   7   8   2        2.15        2.04      4.87 o 
   8   8   2        0.04        0.73      6.11 o 
   9   8   2       24.70       40.38      9.16 o 
  -4   9   2       32.73       28.76      6.63 o 
  -3   9   2       34.85       36.19      6.11 o 
  -2   9   2        3.40        2.68      3.92 o 
  -1   9   2       49.99       52.74      7.46 o 
   0   9   2       16.43        7.97      3.92 o 
   1   9   2      104.00       96.78      7.51 o 
   2   9   2      489.20      463.32     20.25 o 
   3   9   2      478.08      451.69     19.37 o 
   4   9   2      325.46      322.28     15.34 o 
   5   9   2      125.78      116.46      8.74 o 
   6   9   2       10.57       10.20      4.53 o 
   7   9   2        2.50        2.49      4.58 o 
   8   9   2        0.29        0.50      6.28 o 
   9   9   2        7.91        1.09      8.93 o 
  -3  10   2        7.24        8.56      5.23 o 
  -2  10   2       18.25       24.76      5.63 o 
  -1  10   2        0.03        2.01      4.51 o 
   0  10   2        3.79        1.10      3.93 o 
   1  10   2       19.33       14.87      4.65 o 
   2  10   2       47.80       46.60      8.09 o 
   3  10   2      105.60       88.12     10.00 o 
   4  10   2       22.45       33.09      5.42 o 
   5  10   2       11.44       20.19      5.01 o 
   6  10   2        4.79        5.10      4.42 o 
   7  10   2        1.41        4.44      4.69 o 
   8  10   2        0.31        4.13      4.62 o 
  -2  11   2        0.89       -2.23      4.69 o 
  -1  11   2       14.35       16.51      7.71 o 
   0  11   2       22.83       36.75      7.62 o 
   1  11   2       55.98       51.45      9.33 o 
   2  11   2       33.96       32.06      7.81 o 
   3  11   2        2.01        1.20      5.64 o 
   4  11   2       12.62       13.83      7.61 o 
   5  11   2        2.64        7.35      5.60 o 
   6  11   2        4.29        6.73      5.26 o 
   7  11   2       13.20       12.45      5.25 o 
   1  12   2        0.69        7.26      7.69 o 
   2  12   2        8.23        8.66      7.32 o 
   3  12   2        0.93       -1.72      6.10 o 
   4  12   2        2.58        8.37      6.27 o 
   5  12   2        0.46        6.99      5.95 o 
   6  12   2        4.20        8.52      6.32 o 
  -5 -11   3        0.02        8.60      5.66 o 
  -4 -11   3       14.02       15.62      5.45 o 
  -3 -11   3       16.52       21.42      7.26 o 
  -2 -11   3        8.88       20.20      8.79 o 
  -1 -11   3        6.76        1.94     10.97 o 
  -6 -10   3        5.50        3.80      6.28 o 
  -5 -10   3       25.30       22.70      6.68 o 
  -4 -10   3       22.14       23.97      6.59 o 
  -3 -10   3        0.47       -3.17      4.86 o 
  -2 -10   3       16.59       19.03      7.65 o 
  -1 -10   3        0.41        2.46      6.24 o 
   0 -10   3      117.06      101.88     11.49 o 
   1 -10   3        1.21       13.79      7.42 o 
  -7  -9   3        0.45       -1.31      5.12 o 
  -6  -9   3       10.46       20.41      9.98 o 
  -5  -9   3        1.26       -1.86      4.83 o 
  -4  -9   3      182.98      185.16     11.84 o 
  -3  -9   3       49.19       52.74      6.51 o 
  -2  -9   3       16.74       29.56      8.08 o 
  -1  -9   3       11.60        3.65      5.67 o 
   0  -9   3       28.73       27.40      6.89 o 
   1  -9   3       40.12       49.31      6.08 o 
   2  -9   3        1.62        2.85      4.46 o 
   3  -9   3       19.43       25.73      5.85 o 
  -8  -8   3       28.73       37.17      7.15 o 
  -7  -8   3       13.53       13.49      5.41 o 
  -6  -8   3      215.20      226.07     16.43 o 
  -5  -8   3       78.31       75.64      7.87 o 
  -4  -8   3        4.86        8.84      4.55 o 
  -3  -8   3       55.80       61.62      6.56 o 
  -2  -8   3        0.05        2.02      6.27 o 
  -1  -8   3      231.61      230.31     22.14 o 
   0  -8   3        5.41        5.01      3.10 o 
   1  -8   3        7.03       12.44      4.02 o 
   2  -8   3       19.74       24.41      5.89 o 
   3  -8   3        6.69        9.06      4.92 o 
   4  -8   3       44.58       51.83      8.37 o 
  -9  -7   3        0.05        0.72      6.39 o 
  -8  -7   3       43.65       43.15      8.07 o 
  -7  -7   3      136.63      158.91     13.20 o 
  -6  -7   3        1.10       -2.31      4.18 o 
  -5  -7   3        5.87        9.46      4.23 o 
  -4  -7   3        3.88        0.45      3.79 o 
  -3  -7   3        0.51        1.87      4.11 o 
  -2  -7   3       99.34       91.02      6.89 o 
  -1  -7   3       76.95       72.71      4.90 o 
   0  -7   3       14.65       17.11      3.40 o 
   1  -7   3      379.61      381.54     14.24 o 
   2  -7   3       75.93       81.58      6.44 o 
   3  -7   3        1.36        5.81      3.60 o 
   4  -7   3      283.32      280.45     18.56 o 
   5  -7   3       29.22       29.70      6.91 o 
  -9  -6   3       13.36       19.25      6.38 o 
  -8  -6   3       15.45       14.65      5.22 o 
  -7  -6   3       45.81       52.91      6.44 o 
  -6  -6   3       27.39       31.11      5.19 o 
  -5  -6   3       78.03       69.13      6.69 o 
  -4  -6   3      132.70      119.76      8.24 o 
  -3  -6   3       11.21       10.39      3.63 o 
  -2  -6   3      460.95      456.13     18.72 o 
  -1  -6   3       76.74       83.79      4.98 o 
   0  -6   3      204.62      211.64      8.86 o 
   1  -6   3       17.26       12.17      3.53 o 
   2  -6   3       84.53       76.64      5.33 o 
   3  -6   3      709.63      737.29     24.33 o 
   4  -6   3       42.61       37.90      8.60 o 
   5  -6   3       12.71       11.42      5.68 o 
   6  -6   3       13.91       17.73      6.41 o 
  -9  -5   3       30.21       34.43      7.85 o 
  -8  -5   3        4.60       -1.41      7.25 o 
  -7  -5   3      205.28      192.47     12.77 o 
  -6  -5   3        1.08       -1.51      3.66 o 
  -5  -5   3       16.94       15.13      4.15 o 
  -4  -5   3        5.28        5.80      3.41 o 
  -3  -5   3      127.33      119.17      7.40 o 
  -2  -5   3        1.47        2.53      2.05 o 
  -1  -5   3      161.36      149.94      6.48 o 
   0  -5   3      260.88      260.39     13.32 o 
   1  -5   3       64.07       66.50      5.40 o 
   2  -5   3      131.37      135.09      7.81 o 
   3  -5   3      434.60      415.97     15.00 o 
   4  -5   3        8.37        8.44      4.40 o 
   5  -5   3        2.21        3.86      3.92 o 
   6  -5   3        3.45       16.02     10.90 o 
   7  -5   3        0.32       -0.79      6.42 o 
  -9  -4   3       28.92       30.50      7.17 o 
  -8  -4   3       11.77       15.68      5.72 o 
  -7  -4   3      647.07      656.92     26.50 o 
  -6  -4   3        6.24        6.60      3.73 o 
  -5  -4   3        4.19        4.99      3.46 o 
  -4  -4   3      119.89      105.62      8.96 o 
  -3  -4   3      120.51      104.34      7.88 o 
  -2  -4   3      643.74      624.41     23.19 o 
  -1  -4   3        3.47        2.79      1.67 o 
   0  -4   3      280.02      306.68     10.73 o 
   1  -4   3       14.00       14.00      5.58 o 
   2  -4   3      132.06      112.47      6.82 o 
   3  -4   3       25.05       24.34      3.04 o 
   4  -4   3      370.45      377.46     15.55 o 
   5  -4   3       11.56       13.72      3.99 o 
   6  -4   3      313.80      296.07     15.05 o 
   7  -4   3       65.04       71.02     14.29 o 
  -9  -3   3        4.95        2.26      5.04 o 
  -8  -3   3      217.53      205.96     14.86 o 
  -7  -3   3       16.42       14.29      4.73 o 
  -6  -3   3       66.07       60.38      4.58 o 
  -5  -3   3      154.92      137.79      6.45 o 
  -4  -3   3        1.10        2.26      1.88 o 
  -3  -3   3     1133.11     1118.86     38.70 o 
  -2  -3   3      658.61      638.83     19.06 o 
  -1  -3   3      321.01      320.71     11.92 o 
   0  -3   3     1794.26     1832.61     51.16 o 
   1  -3   3      872.78      803.03     23.96 o 
   2  -3   3      107.95      122.38      5.65 o 
   3  -3   3      722.44      658.58     24.20 o 
   4  -3   3      201.10      192.23     12.19 o 
   5  -3   3       13.98        6.37      4.91 o 
   6  -3   3       71.95       70.12     10.49 o 
   7  -3   3        1.58        2.72      3.90 o 
   8  -3   3        6.42        3.99      4.75 o 
  -9  -2   3       43.47       38.96      7.12 o 
  -8  -2   3      133.48      121.51      8.54 o 
  -7  -2   3      234.18      191.74     10.41 o 
  -6  -2   3        5.75        9.89      2.72 o 
  -5  -2   3      471.76      467.82     15.50 o 
  -4  -2   3      340.29      343.73     17.73 o 
  -3  -2   3      476.90      416.58     13.18 o 
  -2  -2   3      209.15      168.32     14.04 o 
  -1  -2   3     2610.44     2522.45    289.18 o 
   0  -2   3     1985.07     2086.35     65.62 o 
   2  -2   3       16.84       31.48      2.96 o 
   3  -2   3        6.68        5.28      2.15 o 
   4  -2   3       69.21       63.72      3.97 o 
   5  -2   3       28.64       28.38      4.78 o 
   6  -2   3       89.43       77.86      6.83 o 
   7  -2   3        9.36       11.18      4.19 o 
   8  -2   3      149.83      157.94     11.12 o 
  -9  -1   3      112.57      130.02      9.82 o 
  -8  -1   3        0.01        2.18      3.75 o 
  -7  -1   3       25.17       24.10      4.30 o 
  -6  -1   3        0.01        6.21      2.56 o 
  -5  -1   3      251.69      223.61      8.91 o 
  -4  -1   3      760.09      729.82     22.20 o 
  -3  -1   3      169.14      179.78     10.58 o 
  -2  -1   3       44.21       51.30      3.42 o 
  -1  -1   3        1.76        3.35      1.46 o 
   0  -1   3    14486.00    15263.57    409.44 o 
   1  -1   3      458.03      480.74     16.53 o 
   2  -1   3     7165.76     8072.12    218.69 o 
   3  -1   3      392.91      497.88     23.99 o 
   4  -1   3       97.65       86.73      4.27 o 
   5  -1   3       53.45       55.70      5.06 o 
   6  -1   3       20.11       31.61      4.75 o 
   7  -1   3        8.46       13.95      4.11 o 
   8  -1   3        1.75        1.74      4.14 o 
   9  -1   3       33.00       32.43      6.19 o 
  -9   0   3        7.75       15.78      5.44 o 
  -8   0   3       68.00       70.92      6.93 o 
  -7   0   3       67.08       69.57      6.20 o 
  -6   0   3      182.85      181.50     11.84 o 
  -5   0   3       57.16       58.72      4.05 o 
  -4   0   3      417.61      391.79     13.10 o 
  -3   0   3     1719.75     1774.39     49.88 o 
  -2   0   3     1063.07      944.77     49.83 o 
  -1   0   3      749.18      822.93     27.28 o 
   0   0   3       44.76       46.08      2.97 o 
   1   0   3      557.50      675.49     26.93 o 
   2   0   3     1360.66     1487.78     41.75 o 
   3   0   3       44.04       28.88      2.38 o 
   4   0   3      261.14      266.55     11.46 o 
   5   0   3      851.75      834.44     29.85 o 
   6   0   3       17.16       13.04      3.82 o 
   7   0   3       87.47       84.41      7.06 o 
   8   0   3       35.15       30.19      5.63 o 
   9   0   3       36.78       43.39      6.48 o 
  -9   1   3        9.12       19.08      5.40 o 
  -8   1   3       77.43       83.45      7.59 o 
  -7   1   3       54.74       57.94      5.99 o 
  -6   1   3       70.34       55.10      7.02 o 
  -5   1   3       46.41       46.42      4.43 o 
  -4   1   3     1004.24     1033.17     35.68 o 
  -3   1   3      145.92      129.09      5.49 o 
  -2   1   3      362.22      391.15     12.23 o 
  -1   1   3        2.53        5.98      1.32 o 
   0   1   3     3351.55     3668.90     99.94 o 
   1   1   3       15.65       14.32      2.65 o 
   2   1   3     8977.24     9906.35    268.09 o 
   3   1   3      155.91      153.47      5.77 o 
   4   1   3        7.61       11.54      2.48 o 
   5   1   3        5.03        4.88      2.53 o 
   6   1   3        0.81       -0.96      2.67 o 
   7   1   3      437.53      399.58     17.72 o 
   8   1   3       41.68       42.07      5.85 o 
   9   1   3       20.20       19.21      5.12 o 
  -8   2   3      130.32      147.72     10.12 o 
  -7   2   3        2.59        3.28      3.58 o 
  -6   2   3       51.00       48.27      5.25 o 
  -5   2   3        0.90       -1.27      2.16 o 
  -4   2   3        2.44        2.06      2.02 o 
  -3   2   3      494.12      530.66     16.64 o 
  -2   2   3     1238.41     1277.90     36.24 o 
  -1   2   3     2476.99     2695.88     73.99 o 
   0   2   3      841.44      904.56     25.55 o 
   1   2   3      277.64      352.35     10.81 o 
   2   2   3       52.50       45.31      3.22 o 
   3   2   3     1729.56     1797.81     50.30 o 
   4   2   3      180.25      186.05      7.05 o 
   5   2   3      100.96      104.72      6.52 o 
   6   2   3      642.07      628.62     23.94 o 
   7   2   3      424.57      452.63     19.26 o 
   8   2   3       41.80       54.27      6.22 o 
   9   2   3      102.98      107.03      9.10 o 
  -8   3   3        4.83        2.13      8.14 o 
  -7   3   3       40.27       36.86      8.69 o 
  -6   3   3        5.03        6.68      3.36 o 
  -5   3   3      208.55      220.37      9.84 o 
  -4   3   3       10.21       12.22      2.94 o 
  -3   3   3      881.73      828.14     24.85 o 
  -2   3   3     1669.57     1907.39     53.50 o 
  -1   3   3     2139.95     2133.00     69.43 o 
   0   3   3       62.15       57.70      3.18 o 
   1   3   3      180.86      194.93      6.77 o 
   2   3   3      544.43      519.46     15.70 o 
   3   3   3      767.89      789.28     23.34 o 
   4   3   3     1696.04     1849.69     52.31 o 
   5   3   3      403.83      392.63     13.20 o 
   6   3   3       13.20       20.78      3.86 o 
   7   3   3      454.26      426.24     18.30 o 
   8   3   3      369.32      378.05     17.56 o 
   9   3   3       35.60       43.17      6.31 o 
  10   3   3        0.78        4.13      8.68 o 
  -8   4   3        2.35       -8.38      5.90 o 
  -7   4   3        1.27        7.34      6.70 o 
  -6   4   3      296.23      287.56     18.15 o 
  -5   4   3        3.95        4.19      3.49 o 
  -4   4   3      504.06      506.01     16.84 o 
  -3   4   3      320.99      314.17     12.01 o 
  -2   4   3      308.13      320.20     14.27 o 
  -1   4   3       90.99       90.04      5.46 o 
   0   4   3     1214.06     1240.60     41.59 o 
   1   4   3      469.30      437.83     13.55 o 
   2   4   3      864.05      820.10     34.40 o 
   3   4   3     1863.72     2198.19     86.02 o 
   4   4   3       25.31       15.19      2.29 o 
   5   4   3     1278.59     1351.31     39.41 o 
   6   4   3       30.46       29.36      3.13 o 
   7   4   3       30.19       26.70      4.99 o 
   8   4   3       44.34       32.00     15.09 o 
   9   4   3       15.45       11.54      9.54 o 
  10   4   3        6.73        9.59      5.11 o 
  -7   5   3        5.80       14.16      6.27 o 
  -6   5   3        0.35       -2.78      6.80 o 
  -5   5   3      233.01      251.70     15.72 o 
  -4   5   3        0.18        3.17      3.13 o 
  -3   5   3       13.55       12.91      3.30 o 
  -2   5   3      211.55      209.72     10.27 o 
  -1   5   3        7.82       19.40      3.17 o 
   0   5   3     3071.82     3313.00    107.07 o 
   1   5   3     3020.01     3144.08     86.67 o 
   2   5   3       61.89       61.47      3.90 o 
   3   5   3      398.58      409.72     13.56 o 
   4   5   3       65.93       72.69      5.04 o 
   5   5   3      413.64      448.10     15.28 o 
   6   5   3       70.55       68.20      4.70 o 
   7   5   3      219.13      206.05     12.99 o 
   8   5   3       74.45       63.69      6.71 o 
   9   5   3       33.08       39.80      6.00 o 
  10   5   3       16.51       27.88      7.71 o 
  -7   6   3        7.41       10.52      6.61 o 
  -6   6   3        0.05        0.24      6.00 o 
  -5   6   3       69.97       55.99      7.79 o 
  -4   6   3       20.13       23.94      4.40 o 
  -3   6   3       42.07       33.88      4.69 o 
  -2   6   3        0.17       -1.95      2.82 o 
  -1   6   3      125.24      116.73      7.29 o 
   0   6   3        3.31        6.68      2.76 o 
   1   6   3       19.06        4.93      3.31 o 
   2   6   3      314.00      329.43     11.38 o 
   3   6   3      177.28      183.01      7.57 o 
   4   6   3      123.87      125.41      6.10 o 
   5   6   3       18.63       11.73      2.81 o 
   6   6   3       52.98       58.00      4.54 o 
   7   6   3       14.35       23.90      4.56 o 
   8   6   3       68.44       72.86     10.24 o 
   9   6   3        0.50        3.26      6.47 o 
  10   6   3       25.96       37.39      9.16 o 
  -6   7   3       89.29       77.78      9.77 o 
  -5   7   3        4.20       10.81      5.72 o 
  -4   7   3       43.13       42.47      5.54 o 
  -3   7   3       64.26       64.34      6.31 o 
  -2   7   3       38.08       51.84      6.40 o 
  -1   7   3        4.28        3.66      3.13 o 
   0   7   3       37.42       30.75      4.24 o 
   1   7   3      489.95      463.31     18.13 o 
   2   7   3       92.44       96.52      5.45 o 
   3   7   3        0.01        3.41      2.60 o 
   4   7   3       12.27       12.70      2.96 o 
   5   7   3      226.68      240.74      9.84 o 
   6   7   3       36.76       43.38      4.22 o 
   7   7   3      140.98      164.28     10.28 o 
   8   7   3        7.64       13.99      8.14 o 
   9   7   3        0.05        2.28      6.58 o 
  -5   8   3       13.86       13.79      6.09 o 
  -4   8   3       11.04        9.86      4.55 o 
  -3   8   3       83.21       82.16      7.38 o 
  -2   8   3       29.22       27.14      4.76 o 
  -1   8   3      163.27      139.88     11.01 o 
   0   8   3       19.32       26.22      4.34 o 
   1   8   3      677.80      670.83     25.80 o 
   2   8   3      353.03      357.79     12.84 o 
   3   8   3        0.17        1.36      2.54 o 
   4   8   3      864.52      909.88     28.37 o 
   5   8   3       51.95       49.83      5.58 o 
   6   8   3        0.44        5.32      3.63 o 
   7   8   3        0.02        0.44      3.81 o 
   8   8   3       11.39       19.74      7.36 o 
   9   8   3       14.82       12.66      7.29 o 
  -4   9   3        4.64        8.04      4.95 o 
  -3   9   3       77.41       81.81      8.00 o 
  -2   9   3        8.23        9.24      4.41 o 
  -1   9   3       16.58       19.41      4.58 o 
   0   9   3        3.52        3.88      4.04 o 
   1   9   3       77.10       58.89      6.13 o 
   2   9   3      207.76      214.09     11.44 o 
   3   9   3      153.53      149.84      7.52 o 
   4   9   3      265.89      270.69     13.67 o 
   5   9   3      182.52      183.38     10.97 o 
   6   9   3      199.93      195.32     11.89 o 
   7   9   3        5.54        6.22      3.85 o 
   8   9   3        2.51        5.18      9.20 o 
   9   9   3        0.10       11.63      7.90 o 
  -3  10   3        5.71       11.20      5.40 o 
  -2  10   3        1.52        3.65      4.60 o 
  -1  10   3        3.48        9.06      4.79 o 
   0  10   3       11.17       12.07      4.32 o 
   1  10   3       80.60      101.02      8.09 o 
   2  10   3      160.00      152.37     10.07 o 
   3  10   3       68.05       75.70     19.76 o 
   4  10   3       12.08       10.05      5.51 o 
   5  10   3        0.33        0.80      4.05 o 
   6  10   3        1.44        3.85      4.45 o 
   7  10   3       20.31       24.23      5.52 o 
   8  10   3        3.19        4.84      7.24 o 
  -2  11   3        8.93       15.79      5.41 o 
  -1  11   3       37.86       45.53      7.49 o 
   0  11   3       32.41       12.22      4.54 o 
   1  11   3      121.61       92.44     11.30 o 
   2  11   3        5.19       -2.66      6.12 o 
   3  11   3        0.61       -0.57      5.66 o 
   4  11   3       52.57       49.64     14.31 o 
   5  11   3        5.19       10.88      5.92 o 
   6  11   3       57.92       59.30      7.42 o 
   7  11   3        2.56        2.61      4.97 o 
   0  12   3       12.64       24.69      9.02 o 
   1  12   3        0.04        9.73     11.65 o 
   2  12   3        0.11        9.14      7.39 o 
   3  12   3        3.83       -0.27      8.29 o 
   4  12   3       12.37        9.63      6.70 o 
   5  12   3        0.13        3.12      6.19 o 
   6  12   3        0.53       -3.82      6.16 o 
  -6 -10   4       31.57       31.51      9.25 o 
  -5 -10   4        0.00        0.90      7.11 o 
  -4 -10   4        1.06        1.90      5.18 o 
  -3 -10   4       10.00       11.73      5.15 o 
  -2 -10   4        0.55       -8.60      7.76 o 
  -1 -10   4        1.52        9.27      6.31 o 
   0 -10   4       20.57       20.14      7.69 o 
   1 -10   4        3.57        8.27      7.14 o 
  -7  -9   4       12.01       16.59      5.95 o 
  -6  -9   4       43.34       51.32     10.60 o 
  -5  -9   4      144.43      156.87     11.34 o 
  -4  -9   4       29.69       28.67      5.90 o 
  -3  -9   4        0.59        9.05      4.66 o 
  -2  -9   4        0.84        6.53      5.64 o 
  -1  -9   4       43.59       33.34      6.81 o 
   0  -9   4       13.30       13.94      6.14 o 
   1  -9   4       51.84       56.88      8.90 o 
   2  -9   4        0.57        2.00      4.68 o 
  -8  -8   4       18.32       20.27      6.25 o 
  -7  -8   4        0.02       -1.14      4.50 o 
  -6  -8   4        0.02       -2.10      4.52 o 
  -5  -8   4       90.09       79.18      7.97 o 
  -4  -8   4        4.69        1.16      4.99 o 
  -3  -8   4      132.78      121.27     12.56 o 
  -2  -8   4      144.20      152.22      9.81 o 
  -1  -8   4        4.89        1.59      3.56 o 
   0  -8   4       18.98       22.78      5.21 o 
   1  -8   4        4.46        5.17      5.09 o 
   2  -8   4       61.70       58.30      6.50 o 
   3  -8   4        1.88        2.24      4.47 o 
   4  -8   4        3.77       17.07      6.41 o 
  -8  -7   4       19.49       18.43      6.12 o 
  -7  -7   4        2.44        9.34      4.76 o 
  -6  -7   4        3.76        3.95      4.18 o 
  -5  -7   4       61.54       45.46      6.95 o 
  -4  -7   4      153.76      149.82     10.01 o 
  -3  -7   4       18.02       14.89      4.41 o 
  -2  -7   4      115.65      118.47      9.23 o 
  -1  -7   4       41.11       41.03      5.04 o 
   0  -7   4        9.66       10.81      3.23 o 
   1  -7   4       38.47       43.17      4.51 o 
   2  -7   4       42.05       37.23      6.61 o 
   3  -7   4        7.55       15.18      4.71 o 
   4  -7   4       23.15       18.19      6.00 o 
   5  -7   4        2.21       -1.73      5.06 o 
  -9  -6   4        0.03        2.08      5.77 o 
  -8  -6   4       10.88       17.95      5.46 o 
  -7  -6   4      160.69      148.40     18.28 o 
  -6  -6   4        6.03        8.34      4.37 o 
  -5  -6   4      628.11      603.45     24.90 o 
  -4  -6   4        8.84       11.40      4.17 o 
  -3  -6   4       71.00       70.04      6.19 o 
  -2  -6   4       74.24       67.56      5.87 o 
  -1  -6   4       20.07       21.16      3.04 o 
   0  -6   4       71.59       69.81      4.82 o 
   1  -6   4       87.54      100.23      6.09 o 
   2  -6   4      166.13      169.75      9.54 o 
   3  -6   4        1.56        4.58      3.01 o 
   4  -6   4       37.54       39.23      5.65 o 
   5  -6   4       11.96       12.99      5.56 o 
   6  -6   4       79.27       91.84     14.33 o 
  -9  -5   4       79.74       73.60      9.78 o 
  -8  -5   4        3.26        2.33      7.88 o 
  -7  -5   4       64.91       65.35      6.63 o 
  -6  -5   4       68.77       65.61      9.83 o 
  -5  -5   4        0.04       -3.50      3.68 o 
  -4  -5   4      142.38      139.72     10.82 o 
  -3  -5   4        2.22        1.23      3.18 o 
  -2  -5   4       20.69       25.72      2.67 o 
  -1  -5   4      135.49      158.30      8.62 o 
   0  -5   4      241.12      226.47      9.11 o 
   1  -5   4      129.20      129.32      9.81 o 
   2  -5   4      304.25      257.73     31.64 o 
   3  -5   4      408.02      406.61     15.00 o 
   4  -5   4      213.66      198.55     11.21 o 
   5  -5   4        5.07        8.05      4.12 o 
   6  -5   4      108.08      120.65     11.99 o 
  -9  -4   4        0.98       -0.60      5.70 o 
  -8  -4   4        3.15        5.51     10.16 o 
  -7  -4   4       15.41        4.02      3.97 o 
  -6  -4   4        7.16        2.79      3.84 o 
  -5  -4   4      216.29      225.33     13.36 o 
  -4  -4   4     1150.36     1088.69     68.13 o 
  -3  -4   4        6.37       12.20      3.05 o 
  -2  -4   4       39.83       39.75      2.97 o 
  -1  -4   4      388.68      355.16     13.28 o 
   0  -4   4        8.03       11.20      2.37 o 
   1  -4   4      811.19      841.67     30.29 o 
   2  -4   4        0.32        0.26      2.00 o 
   3  -4   4      118.61      127.10     10.97 o 
   4  -4   4       16.37       15.66      3.26 o 
   5  -4   4       14.74        3.74      3.56 o 
   6  -4   4       21.22       16.38      6.89 o 
   7  -4   4       39.66       50.91      6.69 o 
  -9  -3   4       41.58       38.88     10.91 o 
  -8  -3   4       35.83       34.08      6.79 o 
  -7  -3   4      422.87      435.89     19.29 o 
  -6  -3   4       75.99       74.55      5.48 o 
  -5  -3   4       46.97       51.82      4.01 o 
  -4  -3   4        0.04        2.02      2.15 o 
  -3  -3   4      363.99      288.12      9.90 o 
  -2  -3   4      802.11      805.38     35.36 o 
  -1  -3   4      159.06      177.62      6.78 o 
   0  -3   4     1066.43     1080.38     31.61 o 
   1  -3   4      202.99      186.45      8.66 o 
   2  -3   4       72.72       63.91      4.29 o 
   3  -3   4        0.01        1.69      2.06 o 
   4  -3   4       47.65       48.58      4.01 o 
   5  -3   4       19.11       14.86      3.84 o 
   6  -3   4      492.80      496.61     21.38 o 
   7  -3   4        1.18        9.89      4.48 o 
   8  -3   4        1.13       11.44      5.36 o 
  -9  -2   4       13.55        1.97      4.88 o 
  -8  -2   4        1.61        3.76      4.63 o 
  -7  -2   4      124.22      119.65      6.88 o 
  -6  -2   4       84.30       81.86      5.19 o 
  -5  -2   4      187.35      172.59      7.64 o 
  -4  -2   4      932.15      917.94     27.36 o 
  -3  -2   4       90.58       88.98      4.38 o 
  -2  -2   4      158.92      149.68     15.70 o 
  -1  -2   4        6.89        4.73      1.61 o 
   0  -2   4       35.45       41.22      2.74 o 
   1  -2   4        1.95        2.04      1.56 o 
   2  -2   4       43.41       47.68      5.67 o 
   3  -2   4     1712.27     1674.26     64.38 o 
   4  -2   4        3.86       12.72      4.01 o 
   5  -2   4      263.40      227.26     11.55 o 
   6  -2   4       77.65       73.74      6.66 o 
   7  -2   4      146.40      131.53      9.71 o 
   8  -2   4        2.28       -0.56      6.69 o 
  -9  -1   4        4.87        6.02      4.79 o 
  -8  -1   4       21.42       26.84      4.95 o 
  -7  -1   4      151.50      169.71      9.87 o 
  -6  -1   4       56.28       59.18      4.68 o 
  -5  -1   4       58.60       57.80      4.24 o 
  -4  -1   4       32.56       42.43      3.32 o 
  -3  -1   4      700.92      674.14     24.48 o 
  -2  -1   4       50.82       47.76      3.06 o 
  -1  -1   4        0.16        4.76      1.66 o 
   0  -1   4       24.28       18.88      1.91 o 
   1  -1   4      927.22      853.57     24.74 o 
   2  -1   4       52.61       54.41      4.62 o 
   3  -1   4     3976.53     4347.78    119.71 o 
   4  -1   4      636.74      647.73     20.31 o 
   5  -1   4       19.47       17.27      3.48 o 
   6  -1   4       16.77       18.15      4.26 o 
   7  -1   4      152.00      142.54      9.64 o 
   8  -1   4        0.89        3.76      4.85 o 
  -9   0   4        3.71        8.76      4.84 o 
  -8   0   4      303.12      307.62     15.48 o 
  -7   0   4       27.11       29.10      4.55 o 
  -6   0   4      117.95      115.44      6.73 o 
  -5   0   4      451.68      459.49     15.91 o 
  -4   0   4      248.75      247.43      9.33 o 
  -3   0   4      189.87      176.58      7.55 o 
  -2   0   4      271.13      252.26     12.66 o 
  -1   0   4      837.19      757.79     46.23 o 
   0   0   4    11630.22    13367.43    414.13 o 
   1   0   4      323.02      294.91     13.18 o 
   2   0   4      146.86      148.22      6.59 o 
   3   0   4      548.85      613.44     19.83 o 
   4   0   4      370.75      346.71     11.77 o 
   5   0   4        9.40        8.37      2.93 o 
   6   0   4       27.56       28.15      4.46 o 
   7   0   4        0.47        1.47      3.47 o 
   8   0   4      134.92      146.57     10.35 o 
   9   0   4       81.95       77.16     13.46 o 
  -9   1   4        0.06        7.82      5.01 o 
  -8   1   4      169.61      158.40     10.50 o 
  -7   1   4       17.63        6.68      3.63 o 
  -6   1   4       55.82       57.60      6.47 o 
  -5   1   4       13.28       12.81      4.10 o 
  -4   1   4       40.20       37.15      3.75 o 
  -3   1   4       27.23       19.03      4.54 o 
  -2   1   4      173.25      127.65     15.42 o 
  -1   1   4    17974.37    19915.55    750.81 o 
   0   1   4      545.69      589.90     20.17 o 
   1   1   4     4584.07     5264.23    143.35 o 
   2   1   4        1.85        1.22      1.44 o 
   3   1   4      531.65      595.27     18.16 o 
   4   1   4      225.22      215.56      7.97 o 
   5   1   4     1158.95     1200.55     41.11 o 
   6   1   4      103.04      100.17      7.09 o 
   7   1   4       25.75       27.01      6.00 o 
   8   1   4        0.01        2.87      4.14 o 
   9   1   4        9.09       11.53      4.96 o 
  -8   2   4       39.91       41.72      6.14 o 
  -7   2   4       17.92       20.92      4.63 o 
  -6   2   4       13.54       18.39      3.37 o 
  -5   2   4      277.78      277.99     18.49 o 
  -4   2   4      240.64      238.71      9.29 o 
  -3   2   4       43.73       50.89      3.50 o 
  -2   2   4       36.85       31.21      3.83 o 
  -1   2   4        2.23        1.50      1.43 o 
   0   2   4        0.09        2.57      1.43 o 
   1   2   4      300.94      312.45      9.92 o 
   2   2   4      701.10      706.64     20.87 o 
   3   2   4      118.46      122.91      5.22 o 
   4   2   4        1.96        3.12      1.60 o 
   5   2   4       64.18       63.84      5.13 o 
   6   2   4      742.22      729.42     27.24 o 
   7   2   4      297.80      296.63     14.49 o 
   8   2   4       10.84        9.67      4.21 o 
   9   2   4       60.34       60.16      7.47 o 
  -8   3   4       53.65       52.58      8.91 o 
  -7   3   4        2.80        9.61      5.54 o 
  -6   3   4       13.30       13.99      3.78 o 
  -5   3   4      117.72      107.22      6.07 o 
  -4   3   4       35.83       45.07      3.75 o 
  -3   3   4       79.87       68.57      4.05 o 
  -2   3   4      200.23      185.04      7.42 o 
  -1   3   4      152.96      135.84      5.42 o 
   0   3   4     1133.87     1094.29     31.18 o 
   1   3   4      895.81      999.03     28.66 o 
   2   3   4     1534.31     1583.30     44.58 o 
   3   3   4     1487.14     1776.22     50.14 o 
   4   3   4      135.38      147.13      6.43 o 
   5   3   4      199.35      199.77     11.62 o 
   6   3   4        7.23       11.66      3.20 o 
   7   3   4        8.51       10.08      4.99 o 
   8   3   4       35.81       38.94      6.76 o 
   9   3   4        4.27        2.22      5.11 o 
  -8   4   4        0.14        2.62      6.58 o 
  -7   4   4      246.00      262.88     18.11 o 
  -6   4   4      104.93      109.14     10.61 o 
  -5   4   4       33.15       31.58      4.88 o 
  -4   4   4       11.18       15.04      2.81 o 
  -3   4   4      318.47      337.85     22.10 o 
  -2   4   4        1.15        2.62      2.15 o 
  -1   4   4     3872.25     4191.31    134.76 o 
   0   4   4      692.26      794.69     23.17 o 
   1   4   4        1.80        0.86      1.60 o 
   2   4   4      975.18     1115.57     32.23 o 
   3   4   4     1967.99     2322.54     88.83 o 
   4   4   4       25.31       27.41      2.73 o 
   5   4   4        5.34        2.24      2.18 o 
   6   4   4      645.38      653.78     24.76 o 
   7   4   4       28.03       18.84      4.42 o 
   8   4   4      314.72      337.46     19.03 o 
   9   4   4       13.55       10.76      4.36 o 
  10   4   4       61.73       82.37     10.51 o 
  -7   5   4       27.18       33.32      7.56 o 
  -6   5   4        8.91       12.02      5.98 o 
  -5   5   4        6.94        8.81      4.17 o 
  -4   5   4       29.29       29.61      4.56 o 
  -3   5   4       20.28       15.45      3.33 o 
  -2   5   4      588.83      556.47     21.66 o 
  -1   5   4       38.95       56.60      5.97 o 
   0   5   4      331.83      353.67     14.39 o 
   1   5   4      209.34      243.17      8.73 o 
   2   5   4      669.94      704.24     21.44 o 
   3   5   4       20.13       41.24      3.76 o 
   4   5   4      178.29      171.98      7.39 o 
   5   5   4       30.77       35.32      3.35 o 
   6   5   4      511.63      493.81     16.94 o 
   7   5   4      162.26      163.88      9.89 o 
   8   5   4        3.00        3.85      5.92 o 
   9   5   4       13.77       27.45      5.32 o 
  10   5   4       38.21       32.96      8.11 o 
  -7   6   4       17.06       24.34      7.44 o 
  -6   6   4        9.27       10.81      6.22 o 
  -5   6   4       44.54       40.15      5.66 o 
  -4   6   4       93.11       89.04     11.29 o 
  -3   6   4        4.65       10.82      3.57 o 
  -2   6   4      438.95      453.03     18.83 o 
  -1   6   4        6.47        0.98      2.94 o 
   0   6   4      860.39      776.78     28.35 o 
   1   6   4       76.36       84.40      6.31 o 
   2   6   4      360.15      340.93     13.76 o 
   3   6   4       14.04       16.66      2.67 o 
   4   6   4      173.19      177.69      7.77 o 
   5   6   4      165.63      167.26      7.80 o 
   6   6   4       36.15       40.19      4.04 o 
   7   6   4       49.68       51.39      5.69 o 
   8   6   4       42.17       64.69      6.88 o 
   9   6   4        1.48        3.01      6.56 o 
  -6   7   4        0.16        6.84      5.82 o 
  -5   7   4       54.33       56.23     10.57 o 
  -4   7   4        2.86       -0.07      3.64 o 
  -3   7   4      908.00      889.39     33.81 o 
  -2   7   4      136.86      125.80      8.42 o 
  -1   7   4        5.52        7.26      3.34 o 
   0   7   4        0.02        5.72      3.17 o 
   1   7   4       31.80       40.00      5.23 o 
   2   7   4      322.28      294.60     10.87 o 
   3   7   4      750.26      775.86     24.28 o 
   4   7   4       48.98       44.78      4.07 o 
   5   7   4        9.50        4.95      2.86 o 
   6   7   4       25.30       19.86      3.65 o 
   7   7   4      116.91      112.02     11.02 o 
   8   7   4       70.94       80.34     11.39 o 
   9   7   4       19.47       21.04      7.86 o 
  -5   8   4       12.37       19.50      8.12 o 
  -4   8   4       28.39       34.26      5.76 o 
  -3   8   4        3.30        4.45      4.19 o 
  -2   8   4        2.74        4.05      3.91 o 
  -1   8   4        1.55       -0.37      4.85 o 
   0   8   4       50.58       58.16      5.86 o 
   1   8   4       20.61       19.54      4.26 o 
   2   8   4      155.11      135.09      6.78 o 
   3   8   4        0.42       -0.28      2.50 o 
   4   8   4      968.10      993.79     30.67 o 
   5   8   4       99.34       88.61      5.93 o 
   6   8   4       10.90       13.21      5.78 o 
   7   8   4       57.71       48.50      6.14 o 
   8   8   4        9.18       15.69      7.34 o 
   9   8   4       19.06       31.59      8.64 o 
  -4   9   4       31.98       42.41      7.58 o 
  -3   9   4        2.72        0.23      4.16 o 
  -2   9   4        0.69        3.42      5.08 o 
  -1   9   4       71.02       69.78      7.07 o 
   0   9   4       21.04       14.73      4.43 o 
   1   9   4        1.08        5.83      3.23 o 
   2   9   4      273.40      266.47     13.21 o 
   3   9   4      180.88      167.55      8.15 o 
   4   9   4      147.27      145.70      7.67 o 
   5   9   4        9.69       15.94      4.29 o 
   6   9   4        0.04       -0.68      3.64 o 
   7   9   4       33.00       27.68      5.43 o 
   8   9   4        7.10       11.73      7.20 o 
   9   9   4       22.58       24.61      9.07 o 
  -3  10   4       20.13       18.01      5.63 o 
  -2  10   4       10.75       16.51      5.35 o 
  -1  10   4       89.38       90.55      8.21 o 
   0  10   4        8.00       10.75      4.59 o 
   1  10   4       31.18       25.75      5.18 o 
   2  10   4       13.21       15.73      4.27 o 
   3  10   4        8.49        3.65      4.84 o 
   4  10   4       20.11       29.75      7.11 o 
   5  10   4       35.66       23.64      4.99 o 
   6  10   4        6.13        4.13      3.94 o 
   7  10   4       34.77       44.81     10.62 o 
   8  10   4        4.71       10.08      8.05 o 
  -2  11   4       95.49      107.77      9.77 o 
  -1  11   4        0.01       -6.79      4.53 o 
   0  11   4        0.64        4.85      4.72 o 
   1  11   4        6.59       11.46      4.86 o 
   2  11   4        1.35        8.25      6.46 o 
   3  11   4      137.08      157.81     13.92 o 
   4  11   4        7.05        7.58      6.35 o 
   5  11   4       25.86       25.81      9.32 o 
   6  11   4       10.32        6.80      4.98 o 
   7  11   4        6.46        4.58      4.94 o 
   0  12   4        1.49        2.32      5.01 o 
   1  12   4        9.38       14.50      8.04 o 
   2  12   4        4.19        3.26      7.28 o 
   3  12   4       29.28       25.12      7.58 o 
   4  12   4        6.20       13.47      6.36 o 
   5  12   4        2.74       -0.78      5.92 o 
   6  12   4       15.94       23.33      7.54 o 
  -5 -10   5        0.64        1.01      5.59 o 
  -4 -10   5       13.35       16.01      6.17 o 
  -3 -10   5        3.78        9.24      5.39 o 
  -2 -10   5        7.61        9.57      5.35 o 
  -1 -10   5        7.48        7.33     18.00 o 
   0 -10   5        8.19        8.30      7.15 o 
  -6  -9   5        0.94       -5.26      4.90 o 
  -5  -9   5       25.18       28.88      6.16 o 
  -4  -9   5        8.46        5.02      5.03 o 
  -3  -9   5      120.73      117.34     15.43 o 
  -2  -9   5      350.74      390.78     19.11 o 
  -1  -9   5       46.81       52.36      6.72 o 
   0  -9   5       79.59       97.35     15.70 o 
   1  -9   5        2.18       -6.75     13.02 o 
   2  -9   5        0.07       -0.13      8.62 o 
  -7  -8   5       13.97       17.40      5.87 o 
  -6  -8   5        0.14        7.28      5.22 o 
  -5  -8   5       27.03       30.01      5.91 o 
  -4  -8   5       12.16       18.32      5.11 o 
  -3  -8   5        8.67       14.14      4.78 o 
  -2  -8   5        0.33        7.74      4.23 o 
  -1  -8   5        0.08        6.58      3.97 o 
   0  -8   5       72.75       78.60      7.44 o 
   1  -8   5       20.72       24.27      5.04 o 
   2  -8   5       19.52       15.60      5.54 o 
   3  -8   5       25.60       30.28     17.34 o 
  -8  -7   5        6.11       14.63      5.67 o 
  -7  -7   5        5.25        3.84      5.29 o 
  -6  -7   5        2.40        7.17      4.65 o 
  -5  -7   5       16.94       14.11      4.92 o 
  -4  -7   5        0.84        8.76      4.58 o 
  -3  -7   5       17.14       18.94      4.97 o 
  -2  -7   5        8.43       14.85      4.32 o 
  -1  -7   5       62.62       56.04      5.93 o 
   0  -7   5        0.08        3.41      2.81 o 
   1  -7   5        0.14        2.90      3.06 o 
   2  -7   5      270.76      254.65     11.61 o 
   3  -7   5        0.73        7.00      4.31 o 
   4  -7   5       15.74       14.29      9.67 o 
  -8  -6   5       44.85       56.42      9.23 o 
  -7  -6   5        5.10        5.67      4.76 o 
  -6  -6   5      166.46      191.96     12.86 o 
  -5  -6   5        2.40       -0.26      4.01 o 
  -4  -6   5       28.45       32.54      5.34 o 
  -3  -6   5       52.51       47.95      9.57 o 
  -2  -6   5      212.34      191.67     15.82 o 
  -1  -6   5       30.37       31.26      3.57 o 
   0  -6   5       44.74       41.19      5.08 o 
   1  -6   5      191.74      182.95      9.37 o 
   2  -6   5        3.24       13.18      3.54 o 
   3  -6   5        2.21        9.42      3.44 o 
   4  -6   5       70.20       73.53      7.03 o 
   5  -6   5       27.74       29.50      6.70 o 
  -9  -5   5        6.86       16.16     12.48 o 
  -8  -5   5       32.08       36.87      6.04 o 
  -7  -5   5       12.82        4.56      4.37 o 
  -6  -5   5       82.62       73.12      7.70 o 
  -5  -5   5      142.29      119.65      8.78 o 
  -4  -5   5       32.39       30.23      4.93 o 
  -3  -5   5      143.66      153.04     11.89 o 
  -2  -5   5        1.50        0.44      2.25 o 
  -1  -5   5      135.66      136.74      6.52 o 
   0  -5   5      157.91      150.80      7.14 o 
   1  -5   5      171.39      156.27      7.65 o 
   2  -5   5       60.51       51.77      8.92 o 
   3  -5   5        7.04        7.94      3.43 o 
   4  -5   5       82.28       81.81      8.92 o 
   5  -5   5       87.72       92.82      7.91 o 
   6  -5   5       39.59       39.50      8.11 o 
  -9  -4   5       58.27       72.10      9.96 o 
  -8  -4   5        0.92       -1.00      5.13 o 
  -7  -4   5       25.95       23.37      5.18 o 
  -6  -4   5       95.16       98.38      9.37 o 
  -5  -4   5      402.39      383.64     36.09 o 
  -4  -4   5      482.86      443.97     18.79 o 
  -3  -4   5      106.37      103.71      5.20 o 
  -2  -4   5      393.06      384.69     19.98 o 
  -1  -4   5      535.39      538.69     23.37 o 
   0  -4   5        0.54       -1.69      2.59 o 
   1  -4   5        0.93        3.66      1.99 o 
   2  -4   5       58.54       60.66      5.26 o 
   3  -4   5      104.61      105.56      6.17 o 
   4  -4   5      238.72      237.56     12.18 o 
   5  -4   5        8.29        0.65      3.67 o 
   6  -4   5        2.71        3.77      5.05 o 
   7  -4   5       28.85       20.08      5.53 o 
  -9  -3   5        0.00        5.07      7.27 o 
  -8  -3   5       29.89       31.41      6.75 o 
  -7  -3   5       21.89       21.02      4.49 o 
  -6  -3   5      146.84      142.14      9.23 o 
  -5  -3   5      566.39      509.69     24.75 o 
  -4  -3   5      484.88      447.13     14.86 o 
  -3  -3   5      332.44      312.70     12.46 o 
  -2  -3   5      520.49      554.05     17.48 o 
  -1  -3   5        2.66        1.10      1.78 o 
   0  -3   5       15.40       11.42      2.29 o 
   1  -3   5      343.66      316.66     12.34 o 
   2  -3   5       29.57       20.84      2.74 o 
   3  -3   5      590.56      620.74     29.99 o 
   4  -3   5        6.35        5.86      2.90 o 
   5  -3   5      158.48      144.53      9.15 o 
   6  -3   5        5.79        7.47      3.92 o 
   7  -3   5       23.43       22.61      5.09 o 
  -9  -2   5        4.36       14.44      7.54 o 
  -8  -2   5        4.70        9.44      5.45 o 
  -7  -2   5        6.63       13.32      4.14 o 
  -6  -2   5       25.62       31.12      3.70 o 
  -5  -2   5        0.11        4.95      2.48 o 
  -4  -2   5      170.17      187.70      7.84 o 
  -3  -2   5      729.03      700.49     21.52 o 
  -2  -2   5       61.44       66.35      5.00 o 
  -1  -2   5     1915.74     2089.90     58.64 o 
   0  -2   5      426.18      436.94     14.04 o 
   1  -2   5       30.63       27.49      2.63 o 
   2  -2   5     1202.04     1259.09     36.87 o 
   3  -2   5       53.70       52.76      3.79 o 
   4  -2   5       14.03       10.26      2.56 o 
   5  -2   5       39.19       38.36      4.65 o 
   6  -2   5       27.47       38.66      7.98 o 
   7  -2   5        4.64        6.66      4.39 o 
   8  -2   5       47.11       52.23      7.16 o 
  -9  -1   5        4.44        0.33      5.32 o 
  -8  -1   5       11.32       16.06      4.92 o 
  -7  -1   5      179.79      182.27      8.89 o 
  -6  -1   5        5.69        7.88      2.82 o 
  -5  -1   5       17.34       24.80      3.27 o 
  -4  -1   5      136.11      119.50      5.89 o 
  -3  -1   5       40.66       39.21      3.15 o 
  -2  -1   5       14.33       14.63      2.27 o 
  -1  -1   5      119.44      107.50      4.69 o 
   0  -1   5      169.51      175.78      6.57 o 
   1  -1   5      199.16      156.48      6.19 o 
   2  -1   5      286.16      327.49     15.14 o 
   3  -1   5      381.97      354.51     12.30 o 
   4  -1   5      702.16      701.20     22.07 o 
   5  -1   5        0.39        1.99      2.84 o 
   6  -1   5       97.09       82.58      7.05 o 
   7  -1   5      187.32      178.97     11.21 o 
   8  -1   5        7.01        8.29      4.88 o 
  -9   0   5       25.57       31.83      6.14 o 
  -8   0   5       32.29       30.86      5.92 o 
  -7   0   5       42.25       44.57      8.76 o 
  -6   0   5        0.40        3.72      2.77 o 
  -5   0   5      296.60      287.17     13.29 o 
  -4   0   5        0.37        1.65      2.09 o 
  -3   0   5     2045.26     1889.33    107.59 o 
  -2   0   5     1580.16     1749.09     49.42 o 
  -1   0   5     1067.33     1195.58     34.09 o 
   0   0   5        1.15        2.50      1.99 o 
   1   0   5      240.64      249.48      8.48 o 
   2   0   5      195.03      198.80      7.63 o 
   3   0   5     1040.56     1092.84     59.12 o 
   4   0   5        3.05       12.16      2.17 o 
   5   0   5       65.88       60.41      5.41 o 
   6   0   5      236.08      220.54     11.97 o 
   7   0   5       34.52       39.93      5.40 o 
   8   0   5       88.59       86.75      8.06 o 
   9   0   5        2.92        4.60      5.07 o 
  -9   1   5       91.24       84.69     26.46 o 
  -8   1   5        0.02        3.42      4.00 o 
  -7   1   5       21.90       14.49      3.97 o 
  -6   1   5       21.09       13.46      5.43 o 
  -5   1   5       14.23       13.49      4.73 o 
  -4   1   5       86.04       75.25      8.41 o 
  -3   1   5       49.85       14.65      8.39 o 
  -2   1   5       27.56       39.72      7.27 o 
  -1   1   5      651.84      630.21     18.84 o 
   0   1   5      267.77      285.48     11.23 o 
   1   1   5        1.39        3.20      1.96 o 
   2   1   5     3760.65     4342.22    119.09 o 
   3   1   5      186.43      175.00      6.87 o 
   4   1   5      496.14      480.73     15.63 o 
   5   1   5      425.39      395.12     21.61 o 
   6   1   5      202.63      187.28     10.38 o 
   7   1   5       53.49       53.28      5.93 o 
   8   1   5       75.01       85.51      7.87 o 
   9   1   5       27.61       33.22      6.23 o 
  -8   2   5        1.68        1.95      5.51 o 
  -7   2   5        0.73        5.75      3.95 o 
  -6   2   5       38.45       39.35      4.22 o 
  -5   2   5        3.15        3.97      2.63 o 
  -4   2   5      632.15      611.74     19.71 o 
  -3   2   5      296.73      322.14     11.28 o 
  -2   2   5      519.44      467.20     14.91 o 
  -1   2   5     1085.38     1126.16     45.43 o 
   0   2   5       10.66       11.08      1.73 o 
   1   2   5     1217.36     1264.13     35.83 o 
   2   2   5       21.27       31.51      3.36 o 
   3   2   5       36.21       34.73      2.76 o 
   4   2   5       94.19       90.54      4.65 o 
   5   2   5       10.36       13.25      2.25 o 
   6   2   5     1065.34     1076.78     50.44 o 
   7   2   5      151.57      149.36      9.63 o 
   8   2   5       26.51       24.76      5.30 o 
   9   2   5       97.88       82.40      8.47 o 
  -8   3   5       36.55       52.10      8.70 o 
  -7   3   5      153.17      150.37     13.38 o 
  -6   3   5       20.09       19.48      3.65 o 
  -5   3   5      327.60      300.31     16.73 o 
  -4   3   5      106.24       95.99      8.24 o 
  -3   3   5      400.63      384.63     13.18 o 
  -2   3   5       49.50       56.90      4.17 o 
  -1   3   5       37.89       42.50      2.96 o 
   0   3   5       64.86       52.14      4.02 o 
   1   3   5      336.45      336.41     11.01 o 
   2   3   5      792.25      846.90     24.98 o 
   3   3   5      994.14      977.16     28.79 o 
   4   3   5        3.62       10.10      2.36 o 
   5   3   5      649.66      620.45     19.80 o 
   6   3   5      620.54      590.77     22.92 o 
   7   3   5       56.97       51.53      5.50 o 
   8   3   5       18.95       28.39      4.77 o 
   9   3   5       37.31       35.97      5.94 o 
  -7   4   5       33.95       47.24      7.99 o 
  -6   4   5        2.37       10.50      5.26 o 
  -5   4   5        1.31        0.61      3.59 o 
  -4   4   5      187.84      189.60      8.28 o 
  -3   4   5       19.86       20.60      2.76 o 
  -2   4   5       90.31       92.30      4.68 o 
  -1   4   5      779.39      894.75     26.40 o 
   0   4   5     1979.79     1941.37     54.54 o 
   1   4   5       57.47       66.69      3.82 o 
   2   4   5     1045.04     1022.92     29.93 o 
   3   4   5        5.34        4.52      1.84 o 
   4   4   5      111.85      111.56      5.53 o 
   5   4   5      103.47      100.91      6.94 o 
   6   4   5     1144.87     1153.36     40.43 o 
   7   4   5       68.18       70.61      6.49 o 
   8   4   5       55.39       51.10      6.10 o 
   9   4   5        2.31        4.17      4.43 o 
  -7   5   5        3.13        4.56      5.83 o 
  -6   5   5       29.41       20.19     15.20 o 
  -5   5   5       54.99       54.96      6.12 o 
  -4   5   5       94.68       96.90      7.36 o 
  -3   5   5       62.04       69.12     14.11 o 
  -2   5   5        8.66        7.97      3.18 o 
  -1   5   5       26.02       27.20      3.63 o 
   0   5   5       65.63       82.29      4.21 o 
   1   5   5      113.76      108.34      5.13 o 
   2   5   5       15.15       18.72      2.50 o 
   3   5   5       96.01       81.81      4.63 o 
   4   5   5       25.20       14.12      2.58 o 
   5   5   5        5.96        6.08      2.51 o 
   6   5   5       44.13       50.97      4.23 o 
   7   5   5      131.25      137.68      9.15 o 
   8   5   5       28.89       27.01      5.64 o 
   9   5   5       71.30       77.05      7.74 o 
  -6   6   5        2.97        1.31      5.55 o 
  -5   6   5      134.83      130.59     12.88 o 
  -4   6   5      120.59      115.31      9.10 o 
  -3   6   5      143.45      144.79      9.09 o 
  -2   6   5      133.97      140.26      8.67 o 
  -1   6   5      241.93      266.99     12.50 o 
   0   6   5       54.47       44.10      4.47 o 
   1   6   5       80.38       76.14      4.32 o 
   2   6   5      114.61       95.83      5.14 o 
   3   6   5      117.34       88.87      5.06 o 
   4   6   5       15.78       10.52      3.22 o 
   5   6   5        2.61        5.91      2.62 o 
   6   6   5       17.92       22.87      3.48 o 
   7   6   5       27.34       35.46      5.25 o 
   8   6   5       16.24       30.68      5.78 o 
   9   6   5        0.01        4.34      6.86 o 
  -6   7   5        1.40        5.09      6.79 o 
  -5   7   5        0.38        1.78      4.65 o 
  -4   7   5      124.81      135.40      9.67 o 
  -3   7   5       40.96       30.08      6.27 o 
  -2   7   5       49.99       61.78      8.26 o 
  -1   7   5      278.24      270.13     13.14 o 
   0   7   5      754.41      740.50     27.88 o 
   1   7   5      119.99      125.36      6.00 o 
   2   7   5      363.44      329.05     11.93 o 
   3   7   5        6.02        6.30      2.40 o 
   4   7   5       29.98       34.27      3.82 o 
   5   7   5      276.62      276.20     12.93 o 
   6   7   5       14.68       18.71      3.56 o 
   7   7   5       51.98       62.19      6.54 o 
   8   7   5        0.36        0.11      6.06 o 
   9   7   5       19.79       12.33      7.59 o 
  -5   8   5       33.08       34.03     13.75 o 
  -4   8   5        8.62       15.72      5.71 o 
  -3   8   5        8.79       12.72      4.58 o 
  -2   8   5       54.23       57.69      6.22 o 
  -1   8   5       61.40       55.94      7.37 o 
   0   8   5        6.21       12.00      4.82 o 
   1   8   5      215.09      208.97     11.07 o 
   2   8   5      521.62      553.93     21.39 o 
   3   8   5      865.07      893.46     27.91 o 
   4   8   5      150.90      160.92      7.95 o 
   5   8   5        3.24        8.63      3.67 o 
   6   8   5      187.17      168.27     21.96 o 
   7   8   5       53.57       51.49      6.21 o 
   8   8   5        1.52       -2.57      6.60 o 
   9   8   5        3.57       -0.05      7.25 o 
  -4   9   5       11.11       13.80      5.23 o 
  -3   9   5        1.95        5.39      4.55 o 
  -2   9   5        0.22       -0.87      3.90 o 
  -1   9   5       30.53       51.48      6.27 o 
   0   9   5       93.26       84.24      7.40 o 
   1   9   5       22.04       31.51      5.20 o 
   2   9   5       33.00       29.38      4.58 o 
   3   9   5      159.11      137.83      8.90 o 
   4   9   5        0.51       -2.00      2.91 o 
   5   9   5      154.44      145.31     11.43 o 
   6   9   5        2.50        0.63      3.94 o 
   7   9   5       14.03       18.12      5.59 o 
   8   9   5       32.82       46.80     10.06 o 
  -3  10   5        0.71        3.99      5.03 o 
  -2  10   5        0.84       -0.70      4.64 o 
  -1  10   5       47.58       46.96      7.71 o 
   0  10   5       75.86       53.92      6.59 o 
   1  10   5        0.64        7.63      4.09 o 
   2  10   5       90.99       91.29      7.52 o 
   3  10   5       99.63       93.19      8.15 o 
   4  10   5       21.91       21.13      6.20 o 
   5  10   5      231.06      240.85     13.40 o 
   6  10   5       31.73       34.34      5.87 o 
   7  10   5       36.26       38.70     10.51 o 
   8  10   5        2.00        3.08      7.86 o 
  -2  11   5       11.64       14.58      5.67 o 
  -1  11   5       13.47       15.07      5.70 o 
   0  11   5        0.07        4.65      5.15 o 
   1  11   5        0.85        0.88      3.98 o 
   2  11   5        0.30        1.07      4.07 o 
   3  11   5        0.02        2.46      6.94 o 
   4  11   5        2.09        3.12      5.66 o 
   5  11   5       13.83       15.73      6.57 o 
   6  11   5        0.50        4.87      8.57 o 
   7  11   5       16.97       21.79      5.99 o 
   0  12   5       20.81       24.22      7.58 o 
   1  12   5        1.03       -7.41      6.55 o 
   2  12   5       12.33       18.31      7.95 o 
   3  12   5        2.07        0.57      9.57 o 
   4  12   5        7.13        9.49      7.16 o 
   5  12   5        0.39       -1.72     10.33 o 
   6  12   5        9.26        4.74      6.07 o 
  -3 -10   6       11.55        9.06      5.77 o 
  -6  -9   6        2.71       -1.56      5.77 o 
  -5  -9   6        0.14        3.10      5.43 o 
  -4  -9   6       58.92       59.34      9.12 o 
  -3  -9   6       92.47      119.68      9.80 o 
  -2  -9   6        0.50        5.01      4.75 o 
  -1  -9   6       11.11       14.79      5.24 o 
   0  -9   6       32.95       30.74      7.66 o 
   1  -9   6       20.63       27.89     21.20 o 
  -7  -8   6       24.01       28.17      7.63 o 
  -6  -8   6       34.99       42.67      9.03 o 
  -5  -8   6       56.31       66.27     14.52 o 
  -4  -8   6       11.25       19.64      5.77 o 
  -3  -8   6        1.15       -0.91      4.11 o 
  -2  -8   6        5.30        9.59      4.51 o 
  -1  -8   6       25.96       37.44      5.65 o 
   0  -8   6        3.02        4.20      4.37 o 
   1  -8   6        5.36        7.04      6.10 o 
   2  -8   6        1.61        2.96      4.68 o 
   3  -8   6        1.03        2.26      7.55 o 
  -7  -7   6        1.45        6.46      5.39 o 
  -6  -7   6       93.05      108.37     15.59 o 
  -5  -7   6        0.49        5.67      6.90 o 
  -4  -7   6       13.51       15.97      4.74 o 
  -3  -7   6        9.75       16.30      4.46 o 
  -2  -7   6       25.83       21.58      4.54 o 
  -1  -7   6       94.03      103.08      9.62 o 
   0  -7   6       14.29       28.27      6.28 o 
   1  -7   6      160.54      181.42     13.81 o 
   2  -7   6        7.72        3.30      6.64 o 
   3  -7   6       37.63       50.73     15.50 o 
   4  -7   6        1.39        2.92      7.27 o 
  -8  -6   6        2.80       10.97      5.47 o 
  -7  -6   6       13.02       24.97      6.46 o 
  -6  -6   6       29.09       28.25      5.72 o 
  -5  -6   6       81.08       86.99     11.17 o 
  -4  -6   6        0.00        4.71      5.01 o 
  -3  -6   6      163.49      145.74      9.69 o 
  -2  -6   6       34.46       24.05      4.50 o 
  -1  -6   6        3.03        6.02      3.39 o 
   0  -6   6      164.07      151.64     16.35 o 
   1  -6   6      329.12      295.28     12.31 o 
   2  -6   6        1.23        4.44      3.14 o 
   3  -6   6      185.31      182.42     18.60 o 
   4  -6   6       67.88       62.36     11.19 o 
   5  -6   6       11.21        5.90      5.75 o 
  -8  -5   6        4.43        9.47      5.33 o 
  -7  -5   6      120.72      114.32      9.29 o 
  -6  -5   6       11.11       11.98      4.83 o 
  -5  -5   6      202.41      214.79     12.32 o 
  -4  -5   6        2.13        0.06      4.01 o 
  -3  -5   6       17.84        8.99      4.09 o 
  -2  -5   6       42.84       47.70      5.19 o 
  -1  -5   6       20.93       39.77      3.73 o 
   0  -5   6      133.65      138.79      6.96 o 
   1  -5   6      174.09      174.43      9.70 o 
   2  -5   6       76.44       85.50      6.65 o 
   3  -5   6       22.56       32.31      4.50 o 
   4  -5   6        1.05        8.45      4.06 o 
   5  -5   6       97.87      114.55      9.04 o 
   6  -5   6       24.41       15.35     10.10 o 
  -9  -4   6        1.80        3.29      6.10 o 
  -8  -4   6        4.86       11.52      5.43 o 
  -7  -4   6       27.09       30.03      5.74 o 
  -6  -4   6       40.95       47.68      6.12 o 
  -5  -4   6       53.03       37.22      5.43 o 
  -4  -4   6       23.72       18.78      4.05 o 
  -3  -4   6       71.21       66.35      5.89 o 
  -2  -4   6      258.65      252.52      9.92 o 
  -1  -4   6      156.16      127.28      6.23 o 
   0  -4   6       48.16       56.17      4.25 o 
   1  -4   6      126.38      121.53      7.56 o 
   2  -4   6       39.48       23.73      6.41 o 
   3  -4   6        2.22        5.98      3.00 o 
   4  -4   6        9.38        7.18      3.54 o 
   5  -4   6       99.72       91.99      7.80 o 
   6  -4   6       36.17       39.57      5.85 o 
  -9  -3   6        0.07        1.61      6.40 o 
  -8  -3   6        3.04       16.17      6.02 o 
  -7  -3   6        3.00       -5.14      3.79 o 
  -6  -3   6      241.67      234.65     22.02 o 
  -5  -3   6     1002.63      980.28     36.37 o 
  -4  -3   6      143.53      126.66      7.02 o 
  -3  -3   6        4.44        4.39      2.50 o 
  -2  -3   6       31.94       23.01      4.56 o 
  -1  -3   6        5.08        3.33      1.96 o 
   0  -3   6      856.96      862.61     26.26 o 
   1  -3   6      492.86      465.34     15.71 o 
   2  -3   6       16.89       15.30      4.78 o 
   3  -3   6        0.01        3.78      2.43 o 
   4  -3   6       35.88       32.79      4.46 o 
   5  -3   6       25.13       30.30      6.07 o 
   6  -3   6       72.17       75.16      7.22 o 
   7  -3   6        8.81       11.18      4.86 o 
  -9  -2   6       31.39       24.68      9.46 o 
  -8  -2   6       17.00       27.89      9.10 o 
  -7  -2   6       85.72       73.02      6.92 o 
  -6  -2   6       86.98       85.46      5.78 o 
  -5  -2   6       61.88       66.71      4.86 o 
  -4  -2   6      293.33      263.25     11.63 o 
  -3  -2   6       95.69       88.54      5.79 o 
  -2  -2   6       26.25       45.14      5.59 o 
  -1  -2   6      403.29      358.87     12.14 o 
   0  -2   6        2.57        7.41      2.01 o 
   1  -2   6       62.96       62.46      3.93 o 
   2  -2   6     1298.71     1305.59     38.35 o 
   3  -2   6      178.72      174.65      7.78 o 
   4  -2   6        4.52        9.01      2.63 o 
   5  -2   6      302.40      352.06     15.99 o 
   6  -2   6        7.22        6.72      4.05 o 
   7  -2   6       33.13       42.46      5.97 o 
   8  -2   6       18.86       22.94      5.76 o 
  -9  -1   6       10.00       17.66      6.73 o 
  -8  -1   6       11.50       25.54      6.19 o 
  -7  -1   6      151.31      159.28      8.45 o 
  -6  -1   6       68.60       61.23      4.89 o 
  -5  -1   6        7.51        6.86      2.78 o 
  -4  -1   6       11.99       13.19      4.73 o 
  -3  -1   6      188.94      227.72      8.86 o 
  -2  -1   6      420.16      478.86     15.48 o 
  -1  -1   6      401.51      409.10     16.03 o 
   0  -1   6      118.46       98.38      4.60 o 
   1  -1   6      956.33      932.03     35.02 o 
   2  -1   6        0.12        1.35      2.47 o 
   3  -1   6      179.85      162.27      8.12 o 
   4  -1   6       79.94       67.21      5.78 o 
   5  -1   6       11.75       19.21      4.54 o 
   6  -1   6      315.35      302.67     14.90 o 
   7  -1   6        2.14        7.63      4.20 o 
   8  -1   6        5.21        8.10      4.94 o 
  -8   0   6       12.60       13.51      6.03 o 
  -7   0   6       25.91       24.98      4.21 o 
  -6   0   6       84.44       79.25      6.97 o 
  -5   0   6      109.38      106.60      6.16 o 
  -4   0   6      262.74      262.09     11.86 o 
  -3   0   6      610.36      630.46     19.89 o 
  -2   0   6     4980.91     5854.49    159.50 o 
  -1   0   6       47.01       40.87      3.24 o 
   0   0   6     1385.07     1399.33     46.30 o 
   1   0   6       70.81       71.23      3.54 o 
   2   0   6      296.07      274.15      9.71 o 
   3   0   6      295.09      315.67     11.22 o 
   4   0   6      467.85      499.59     19.13 o 
   5   0   6        4.39        4.35      3.04 o 
   6   0   6      161.91      176.58     10.32 o 
   7   0   6       23.99       26.02      5.12 o 
   8   0   6       26.71       30.27      5.79 o 
  -8   1   6       10.54        8.28      5.04 o 
  -7   1   6       58.96       43.80      7.86 o 
  -6   1   6      657.52      679.98     26.58 o 
  -5   1   6       24.54       23.23      5.38 o 
  -4   1   6       54.71       50.22      4.03 o 
  -3   1   6      706.60      667.22     20.86 o 
  -2   1   6        7.90        4.95      1.92 o 
  -1   1   6      430.56      474.45     21.33 o 
   0   1   6        9.27        2.18      2.11 o 
   1   1   6      330.18      319.04     12.80 o 
   2   1   6        1.61        4.42      1.66 o 
   3   1   6      149.87      126.39      5.71 o 
   4   1   6       14.02       23.40      2.59 o 
   5   1   6      622.49      581.05     22.48 o 
   6   1   6      157.13      148.00     11.16 o 
   7   1   6      172.82      164.62     10.50 o 
   8   1   6      155.00      156.72     10.99 o 
   9   1   6       30.72       42.34      6.90 o 
  -8   2   6       29.95       28.17      9.30 o 
  -7   2   6        7.08       14.21      5.37 o 
  -6   2   6        0.26        3.16      3.13 o 
  -5   2   6       12.26       14.21      3.52 o 
  -4   2   6       12.95       16.99      2.97 o 
  -3   2   6       34.17       26.63      3.85 o 
  -2   2   6        3.44        4.69      1.99 o 
  -1   2   6      521.14      555.07     20.20 o 
   0   2   6      212.50      191.67      7.00 o 
   1   2   6      513.88      491.83     15.21 o 
   2   2   6      213.03      218.48      9.13 o 
   3   2   6        0.27        2.78      1.97 o 
   4   2   6     1562.83     1630.46     47.04 o 
   5   2   6        4.88        7.53      2.79 o 
   6   2   6       45.43       39.41      4.70 o 
   7   2   6       34.91       35.25      4.92 o 
   8   2   6       76.53       70.00      7.14 o 
   9   2   6       24.04       23.26      6.52 o 
  -8   3   6       43.93       48.41     11.84 o 
  -7   3   6       49.74       53.12      8.11 o 
  -6   3   6      172.72      186.68     11.01 o 
  -5   3   6        4.78        4.16      2.88 o 
  -4   3   6       22.22       25.57      3.34 o 
  -3   3   6       80.69       84.07      8.33 o 
  -2   3   6      585.08      630.74     19.76 o 
  -1   3   6      361.25      376.41     12.49 o 
   0   3   6     1075.57     1119.45     32.46 o 
   1   3   6      421.65      426.12     13.67 o 
   2   3   6       88.45       79.42      4.19 o 
   3   3   6      192.71      205.58      8.01 o 
   4   3   6       21.24       17.43      2.54 o 
   5   3   6      658.21      619.05     20.05 o 
   6   3   6       99.02       95.93      7.12 o 
   7   3   6        5.02        7.05      3.56 o 
   8   3   6        1.08        0.94      3.66 o 
   9   3   6       61.63       70.42      7.67 o 
  -7   4   6        2.50       -0.67      5.88 o 
  -6   4   6        9.89       18.01      4.87 o 
  -5   4   6      252.34      240.23     12.68 o 
  -4   4   6       27.89       20.34      3.38 o 
  -3   4   6      455.29      481.33     16.18 o 
  -2   4   6       13.58        9.95      2.25 o 
  -1   4   6      528.44      494.06     15.84 o 
   0   4   6      212.33      222.53     14.14 o 
   1   4   6      134.09      126.04      5.58 o 
   2   4   6      401.73      368.15     12.43 o 
   3   4   6        6.33        8.91      2.11 o 
   4   4   6      261.27      250.40     12.74 o 
   5   4   6     1322.90     1345.76     39.92 o 
   6   4   6      266.90      262.13     12.83 o 
   7   4   6      179.98      163.13     10.11 o 
   8   4   6        0.40       -0.95      3.70 o 
   9   4   6       20.62       23.96      5.68 o 
  -7   5   6        5.77       12.14      6.55 o 
  -6   5   6        7.38        7.95      5.56 o 
  -5   5   6       74.87       75.38      7.12 o 
  -4   5   6      547.26      461.90     58.81 o 
  -3   5   6       38.90       37.54      4.63 o 
  -2   5   6       36.86       55.02     13.43 o 
  -1   5   6      301.71      311.78     10.96 o 
   0   5   6       45.89       38.66      3.16 o 
   1   5   6       23.08       25.45      2.68 o 
   2   5   6       15.39       11.50      2.37 o 
   3   5   6       16.22       29.16      3.47 o 
   4   5   6     1207.88     1237.63     36.81 o 
   5   5   6        0.09       -2.21      2.99 o 
   6   5   6      186.82      189.31     13.04 o 
   7   5   6       56.44       56.00      6.18 o 
   8   5   6       60.87       55.34      6.66 o 
   9   5   6       10.15       14.27      5.61 o 
  -6   6   6      147.54      153.48     13.75 o 
  -5   6   6       16.70       22.28      5.41 o 
  -4   6   6       77.64       70.44     10.27 o 
  -3   6   6      169.29      155.18      9.70 o 
  -2   6   6        4.10        1.55      3.34 o 
  -1   6   6       48.16       50.96      6.40 o 
   0   6   6       62.36       49.95      3.49 o 
   1   6   6        9.19        9.22      2.34 o 
   2   6   6       40.03       42.62      3.61 o 
   3   6   6      636.51      634.12     20.40 o 
   4   6   6       29.89       34.65      3.58 o 
   5   6   6        6.61        7.70      2.88 o 
   6   6   6       49.06       43.98      6.22 o 
   7   6   6       42.13       43.26      5.47 o 
   8   6   6        2.86        5.01      4.64 o 
   9   6   6       91.11       72.36     16.35 o 
  -6   7   6        3.08       10.68      6.72 o 
  -5   7   6       29.93       35.55     11.31 o 
  -4   7   6       28.99       21.80      5.31 o 
  -3   7   6       35.85       29.71      5.06 o 
  -2   7   6        2.12        2.95      3.86 o 
  -1   7   6      284.45      301.14     14.31 o 
   0   7   6        0.06       -0.81      3.00 o 
   1   7   6       48.60       47.80      5.07 o 
   2   7   6        5.50        2.98      2.50 o 
   3   7   6      392.71      381.06     13.76 o 
   4   7   6      260.19      261.98     12.58 o 
   5   7   6      240.21      182.12     31.26 o 
   6   7   6      155.03      145.22      8.13 o 
   7   7   6       81.19       91.10     11.24 o 
   8   7   6       51.92       69.86      9.48 o 
   9   7   6        1.58        5.71      7.19 o 
  -5   8   6        0.64        1.88      9.84 o 
  -4   8   6        0.01       -0.51      4.11 o 
  -3   8   6       44.49       40.54      5.97 o 
  -2   8   6      210.40      206.11     12.01 o 
  -1   8   6       46.53       51.62      6.10 o 
   0   8   6       26.15       26.98      4.65 o 
   1   8   6       19.70       22.38      4.11 o 
   2   8   6       34.34       29.50      4.94 o 
   3   8   6      118.49      123.94      7.90 o 
   4   8   6       36.29       34.98      4.15 o 
   5   8   6       42.62       36.50      4.90 o 
   6   8   6      302.13      317.88     14.87 o 
   7   8   6        0.57        4.56      4.59 o 
   8   8   6       21.79       33.20     11.96 o 
   9   8   6        5.08        5.20      9.92 o 
  -4   9   6        8.94        8.47      8.91 o 
  -3   9   6      106.71      108.02     11.32 o 
  -2   9   6       35.40       21.62      5.43 o 
  -1   9   6       12.12       18.23      9.05 o 
   0   9   6        0.87        0.76      3.71 o 
   1   9   6       24.40       28.43      7.44 o 
   2   9   6        6.73       13.08      8.23 o 
   3   9   6      146.79      158.49     18.66 o 
   4   9   6       49.92       51.28      4.92 o 
   5   9   6       28.36       23.56      4.09 o 
   6   9   6        0.15        8.88      4.16 o 
   7   9   6        1.23        1.12      4.01 o 
   8   9   6       20.67       24.24      8.18 o 
  -3  10   6        4.35       13.79     14.18 o 
  -2  10   6        0.70       -2.11      4.21 o 
  -1  10   6        0.80        5.90      4.55 o 
   0  10   6        5.10        2.90      4.61 o 
   1  10   6      104.39       95.33      8.07 o 
   2  10   6      308.33      299.23     19.36 o 
   3  10   6      139.21      148.75      9.76 o 
   4  10   6      277.47      270.71     14.02 o 
   5  10   6        7.76        4.88      4.47 o 
   6  10   6        2.14       -2.96      4.38 o 
   7  10   6        0.48        6.30      7.92 o 
   8  10   6       63.20       64.36     10.68 o 
  -2  11   6        8.93       18.38      5.72 o 
  -1  11   6        0.08       10.97      5.43 o 
   0  11   6       31.60       37.59      9.40 o 
   1  11   6       57.41       56.58      8.81 o 
   2  11   6       21.06       21.51      4.88 o 
   3  11   6        7.52        6.42      4.18 o 
   4  11   6       27.17       33.09      7.27 o 
   5  11   6        8.69        9.31      8.64 o 
   6  11   6        0.90        3.36      6.43 o 
   7  11   6        3.89        1.78      5.20 o 
   0  12   6        0.42        4.51      5.61 o 
   1  12   6       44.99       53.40      7.20 o 
   2  12   6       16.42       14.94      7.55 o 
   3  12   6        8.04       11.58      6.67 o 
   4  12   6        0.04        4.77      8.38 o 
   5  12   6       22.23       23.37     12.64 o 
   6  12   6       44.83       56.21      9.24 o 
  -4  -9   7       30.24       34.62      7.15 o 
  -3  -9   7       57.15       61.00      7.86 o 
  -2  -9   7        4.50        7.97      6.42 o 
  -1  -9   7       92.62       92.18      8.97 o 
   0  -9   7       16.68       32.47      6.63 o 
  -6  -8   7       20.64       27.29      6.75 o 
  -5  -8   7        3.51        8.48      5.78 o 
  -4  -8   7       12.81       13.46      5.41 o 
  -3  -8   7        2.64        2.38      4.62 o 
  -2  -8   7        2.08        5.62      4.64 o 
  -1  -8   7        0.17        6.77      4.82 o 
   0  -8   7        0.24       -1.43      6.72 o 
   1  -8   7       21.91       29.27      6.07 o 
   2  -8   7        1.87       -0.49      8.77 o 
  -7  -7   7       47.73       53.99      7.69 o 
  -6  -7   7        0.55        5.82      5.48 o 
  -5  -7   7        5.46        8.32      5.32 o 
  -4  -7   7        7.35        8.62      4.75 o 
  -3  -7   7       34.20       31.71      5.54 o 
  -2  -7   7       43.69       33.31     12.47 o 
  -1  -7   7       31.55       26.14     13.24 o 
   0  -7   7        1.89       13.04      6.08 o 
   1  -7   7        0.80        6.12      6.87 o 
   2  -7   7        4.42        5.30      3.70 o 
   3  -7   7        1.20        9.27      4.61 o 
  -7  -6   7       45.01       45.62      7.10 o 
  -6  -6   7        1.35        9.80      8.21 o 
  -5  -6   7       21.33       13.96      4.99 o 
  -4  -6   7        8.90        7.56      4.61 o 
  -3  -6   7      185.63      181.93     14.14 o 
  -2  -6   7       65.89       80.94      7.25 o 
  -1  -6   7        9.30        4.07      3.81 o 
   0  -6   7      207.14      234.63     10.46 o 
   1  -6   7       65.33       77.22      6.38 o 
   2  -6   7        0.19        6.99      3.28 o 
   3  -6   7      256.74      271.65     12.48 o 
   4  -6   7        9.92       14.45      5.00 o 
  -8  -5   7        4.58        4.14      5.09 o 
  -7  -5   7        0.91       -5.20      4.46 o 
  -6  -5   7       10.22       13.78      4.76 o 
  -5  -5   7      114.56      116.77      9.06 o 
  -4  -5   7      312.83      279.41     19.47 o 
  -3  -5   7       57.96       67.01      6.69 o 
  -2  -5   7       42.12       55.34      5.77 o 
  -1  -5   7       56.90       59.12      4.61 o 
   0  -5   7        6.94        8.93      2.94 o 
   1  -5   7        4.07        2.91      3.76 o 
   2  -5   7      386.45      353.72     13.96 o 
   3  -5   7        0.23        4.97      3.45 o 
   4  -5   7        7.07        9.96      4.28 o 
   5  -5   7        4.68       13.33      5.09 o 
  -8  -4   7        2.95        7.74      5.17 o 
  -7  -4   7      218.10      219.99     13.18 o 
  -6  -4   7       25.48       29.79      5.39 o 
  -5  -4   7       49.88       36.27      5.45 o 
  -4  -4   7      136.20      131.74      8.93 o 
  -3  -4   7       23.04       16.89      4.18 o 
  -2  -4   7      153.53      146.55      7.13 o 
  -1  -4   7       43.06       42.99      3.83 o 
   0  -4   7        7.57       13.27      4.40 o 
   1  -4   7        0.06        7.42      2.87 o 
   2  -4   7      377.99      347.36     44.21 o 
   3  -4   7       33.71       36.40      3.95 o 
   4  -4   7      158.17      148.94     12.74 o 
   5  -4   7        0.31        4.49      4.30 o 
   6  -4   7       64.23       71.63      7.90 o 
  -8  -3   7      113.43      128.63     10.08 o 
  -7  -3   7        0.71       -3.07      4.17 o 
  -6  -3   7        1.83        0.84      3.99 o 
  -5  -3   7       74.75       59.62      9.61 o 
  -4  -3   7       13.48       15.88      4.48 o 
  -3  -3   7      171.40      160.54      7.43 o 
  -2  -3   7      977.15     1069.20     32.04 o 
  -1  -3   7        0.01        2.97      2.24 o 
   0  -3   7      142.60      145.28      6.85 o 
   1  -3   7      333.41      313.92     11.77 o 
   2  -3   7       37.32       27.65     10.84 o 
   3  -3   7      619.88      628.85     21.09 o 
   4  -3   7       11.09        9.95      3.62 o 
   5  -3   7       25.97       19.83      4.65 o 
   6  -3   7       19.37       29.63      5.55 o 
   7  -3   7        3.92       13.51      7.92 o 
  -8  -2   7       34.33       32.88      7.17 o 
  -7  -2   7        0.05        0.61      4.36 o 
  -6  -2   7       52.25       47.46      5.75 o 
  -5  -2   7      139.27      151.20      8.76 o 
  -4  -2   7       36.21       43.94      4.01 o 
  -3  -2   7        3.22        2.50      2.51 o 
  -2  -2   7      115.73      115.21      5.82 o 
  -1  -2   7      299.58      331.36     11.64 o 
   0  -2   7      264.29      227.91     10.05 o 
   1  -2   7       17.02       16.19      2.68 o 
   2  -2   7      115.82      106.57      6.68 o 
   3  -2   7        7.96        6.33      2.49 o 
   4  -2   7       31.32       37.66      3.87 o 
   5  -2   7        0.01        5.13      3.22 o 
   6  -2   7      142.41      131.08      9.38 o 
   7  -2   7       11.88       13.64      4.82 o 
  -8  -1   7       34.87       33.28     10.07 o 
  -7  -1   7       17.82       12.59      4.57 o 
  -6  -1   7       29.15       32.52      4.06 o 
  -5  -1   7        0.17        4.72      2.74 o 
  -4  -1   7      475.89      428.02     14.92 o 
  -3  -1   7       26.03       25.54      3.25 o 
  -2  -1   7       20.79       11.51      3.72 o 
  -1  -1   7       37.62       38.93      4.07 o 
   0  -1   7      127.62      137.14      5.85 o 
   1  -1   7       14.64       10.41      2.07 o 
   2  -1   7      307.96      293.19     12.19 o 
   3  -1   7        6.27        5.30      2.25 o 
   4  -1   7      144.60      138.33      6.86 o 
   5  -1   7       38.19       32.15      4.49 o 
   6  -1   7        5.31        5.52      3.64 o 
   7  -1   7       13.90       13.62      4.82 o 
   8  -1   7       11.77       13.98      5.74 o 
  -8   0   7       41.82       43.67      6.14 o 
  -7   0   7        4.54        7.77      3.79 o 
  -6   0   7        0.10        4.63      2.98 o 
  -5   0   7      127.68      126.15     13.51 o 
  -4   0   7      137.57      137.36      6.91 o 
  -3   0   7       10.94       10.36      2.55 o 
  -2   0   7      111.32       98.99      5.16 o 
  -1   0   7     5716.27     6837.96    214.75 o 
   0   0   7      149.60      128.09      7.01 o 
   1   0   7     3534.83     3489.89    111.41 o 
   2   0   7       99.71       95.12      5.39 o 
   3   0   7      366.93      360.09     12.68 o 
   4   0   7        6.30       17.56      2.69 o 
   5   0   7      375.03      372.48     16.25 o 
   6   0   7       85.76       91.12     15.13 o 
   7   0   7        6.63        4.24      4.77 o 
   8   0   7        0.69        6.68      5.16 o 
  -8   1   7       21.31       21.69     11.37 o 
  -7   1   7       70.68       62.07      5.90 o 
  -6   1   7        0.01        2.67      3.24 o 
  -5   1   7        0.16       -0.23      3.05 o 
  -4   1   7      411.03      427.01     19.55 o 
  -3   1   7      269.35      245.51      9.66 o 
  -2   1   7      155.16      161.22      6.96 o 
  -1   1   7      171.83      153.16      6.23 o 
   0   1   7     1040.90     1021.57     35.00 o 
   1   1   7       75.86       60.09      4.57 o 
   2   1   7      499.21      453.03     21.20 o 
   3   1   7        2.02        1.22      1.90 o 
   4   1   7       40.33       47.03      3.95 o 
   5   1   7        7.20        7.03      3.57 o 
   6   1   7        4.51       10.25      3.39 o 
   7   1   7       24.77       26.93      5.45 o 
   8   1   7      201.13      213.58     12.93 o 
  -8   2   7       19.75       21.77      7.19 o 
  -7   2   7       10.44       13.93      4.62 o 
  -6   2   7      243.95      265.84     11.55 o 
  -5   2   7        0.39        4.14      3.02 o 
  -4   2   7        5.18        5.75      2.69 o 
  -3   2   7      135.61      159.18      7.25 o 
  -2   2   7      100.38      106.76      8.14 o 
  -1   2   7      530.91      590.99     24.28 o 
   0   2   7       58.75       47.07      4.21 o 
   1   2   7      743.11      732.70     26.07 o 
   2   2   7       59.98       52.32      3.36 o 
   3   2   7       25.23       19.46      2.52 o 
   4   2   7      129.39      141.32      6.62 o 
   5   2   7       85.30      101.24      9.95 o 
   6   2   7      110.14      108.57      7.81 o 
   7   2   7      303.56      324.56     15.83 o 
   8   2   7      105.04      125.08      9.61 o 
   9   2   7       42.67       44.53      6.61 o 
  -7   3   7       15.80       21.31      6.73 o 
  -6   3   7        8.33       18.14      4.52 o 
  -5   3   7      250.82      251.39     12.39 o 
  -4   3   7       13.65       14.60      3.12 o 
  -3   3   7      895.93      899.68     27.68 o 
  -2   3   7        0.69        3.97      2.23 o 
  -1   3   7      233.56      233.75      8.78 o 
   0   3   7      280.07      304.24     10.57 o 
   1   3   7      303.56      287.33     10.03 o 
   2   3   7       86.32       90.27      4.60 o 
   3   3   7      752.94      750.36     23.14 o 
   4   3   7      309.33      315.83     11.68 o 
   5   3   7       86.86       88.22      5.33 o 
   6   3   7        0.20       -1.35      3.14 o 
   7   3   7        0.00        2.07      3.24 o 
   8   3   7      133.37      139.09      9.89 o 
   9   3   7        2.65        3.71      5.97 o 
  -7   4   7        0.02        7.20      6.33 o 
  -6   4   7       32.08       43.81      6.38 o 
  -5   4   7       32.99       36.18      5.28 o 
  -4   4   7        9.43       14.75      5.80 o 
  -3   4   7      364.11      362.33     15.09 o 
  -2   4   7      183.54      185.78      9.35 o 
  -1   4   7        0.78       -0.42      2.67 o 
   0   4   7      547.00      549.23     17.46 o 
   1   4   7      167.95      168.22      6.95 o 
   2   4   7      855.04      823.78     24.98 o 
   3   4   7       72.09       50.18      8.06 o 
   4   4   7        3.83        6.48      2.43 o 
   5   4   7       30.29       26.75      3.36 o 
   6   4   7       84.16       84.31      6.88 o 
   7   4   7      133.11      131.14     12.29 o 
   8   4   7      262.56      285.25     27.21 o 
   9   4   7       11.42        6.70      4.85 o 
  -7   5   7        6.17       -0.65      6.40 o 
  -6   5   7       37.31       48.50      7.79 o 
  -5   5   7      229.77      235.20     13.21 o 
  -4   5   7       64.49       61.55      7.97 o 
  -3   5   7      339.10      320.91     18.45 o 
  -2   5   7       30.28       14.69     11.25 o 
  -1   5   7      283.40      264.47      9.95 o 
   0   5   7        1.90        3.61      2.29 o 
   1   5   7      343.05      316.63     11.36 o 
   2   5   7      310.92      262.33      9.95 o 
   3   5   7       48.29       47.31      3.86 o 
   4   5   7       73.76       85.72      5.29 o 
   5   5   7        5.53        7.26      2.86 o 
   6   5   7        0.12       -2.55      3.27 o 
   7   5   7       26.97       29.56      5.27 o 
   8   5   7      117.76      122.16      9.54 o 
   9   5   7        8.19        7.08      7.05 o 
  -6   6   7        7.61       16.62      7.20 o 
  -5   6   7        0.33       -1.57      4.26 o 
  -4   6   7        0.14       -3.90      3.97 o 
  -3   6   7      341.72      344.62     16.28 o 
  -2   6   7       96.11      103.79      9.53 o 
  -1   6   7      197.78      199.04     10.65 o 
   0   6   7      522.54      560.51     18.23 o 
   1   6   7        0.55        6.46      2.52 o 
   2   6   7       29.22       22.52      3.68 o 
   3   6   7      116.34      121.66      6.39 o 
   4   6   7       56.08       54.46      4.45 o 
   5   6   7       62.15       53.88      5.27 o 
   6   6   7       36.46       34.28      4.23 o 
   7   6   7       39.99       32.11      5.46 o 
   8   6   7       43.88       38.17      6.21 o 
   9   6   7        2.02        1.98      5.32 o 
  -5   7   7        2.56        8.01      4.91 o 
  -4   7   7       16.50       18.46      5.03 o 
  -3   7   7       66.84       57.62      6.53 o 
  -2   7   7        0.16        3.70      3.94 o 
  -1   7   7        6.82       14.15      4.26 o 
   0   7   7       63.20       75.99      6.51 o 
   1   7   7       70.90       71.10      7.58 o 
   2   7   7      317.49      338.50     12.61 o 
   3   7   7       11.96        9.38      3.73 o 
   4   7   7      173.20      177.69      8.44 o 
   5   7   7      177.51      166.37      9.62 o 
   6   7   7       57.71       55.81      5.18 o 
   7   7   7      279.13      268.39     25.74 o 
   8   7   7        8.93       15.00      5.07 o 
   9   7   7       21.60       20.85     10.17 o 
  -5   8   7        1.81       -1.79      5.03 o 
  -4   8   7        4.95       10.98      7.16 o 
  -3   8   7        2.81        2.07      4.05 o 
  -2   8   7       14.78       18.93      5.69 o 
  -1   8   7       61.96       56.69      6.24 o 
   0   8   7       37.66       31.50      4.95 o 
   1   8   7       53.54       54.77      5.89 o 
   2   8   7       69.11       77.02      6.63 o 
   3   8   7        6.32       13.93      3.13 o 
   4   8   7      323.80      344.91     13.45 o 
   5   8   7        6.85        1.27      2.95 o 
   6   8   7       21.10       31.35      4.63 o 
   7   8   7        0.30       -0.84      4.88 o 
   8   8   7        0.28        4.50      6.56 o 
   9   8   7      109.21      133.62     27.96 o 
  -4   9   7       10.66       13.30      9.45 o 
  -3   9   7       45.16       51.12      7.09 o 
  -2   9   7       17.23        8.91      4.78 o 
  -1   9   7       20.43       16.76      4.74 o 
   0   9   7       13.35       14.26      4.62 o 
   1   9   7      147.65      120.70     10.48 o 
   2   9   7        9.27        7.85      3.81 o 
   3   9   7      172.62      161.39     10.05 o 
   4   9   7      154.85      142.18      9.09 o 
   5   9   7      127.56      118.82      7.38 o 
   6   9   7      107.23      104.57      7.24 o 
   7   9   7        0.96        4.53      6.43 o 
   8   9   7        3.79        0.58      7.48 o 
  -3  10   7        0.98        5.42      5.29 o 
  -2  10   7       22.80       24.09      6.02 o 
  -1  10   7        5.42        7.12      6.37 o 
   0  10   7        3.75        5.96      4.93 o 
   1  10   7       46.90       55.63      6.59 o 
   2  10   7        0.33        1.73      5.80 o 
   3  10   7       51.16       34.92     16.33 o 
   4  10   7       42.82       40.85      5.81 o 
   5  10   7       27.73       25.86      5.26 o 
   6  10   7       15.24       10.09      4.90 o 
   7  10   7       30.36       24.08      5.36 o 
   8  10   7       22.35       22.44      9.24 o 
  -1  11   7        2.18        1.11      5.00 o 
   0  11   7      106.04      123.21     10.02 o 
   1  11   7       23.65       21.49      6.95 o 
   2  11   7       22.81       35.09      5.68 o 
   3  11   7        3.05       -1.20      4.89 o 
   4  11   7        0.17       -0.08      5.06 o 
   5  11   7        8.64       20.36      6.97 o 
   6  11   7        6.05        9.88      6.29 o 
   7  11   7        0.07        6.80      5.63 o 
   1  12   7        1.78       10.64      5.55 o 
   2  12   7       21.87       14.21      4.71 o 
   3  12   7       48.77       48.38      8.85 o 
   4  12   7        4.30        7.27      8.23 o 
   5  12   7       28.01       38.46      8.18 o 
  -5  -8   8        8.45       14.12      5.99 o 
  -4  -8   8        0.15        3.88      5.37 o 
  -3  -8   8       11.37        9.92      5.09 o 
  -2  -8   8        3.79       -1.21      9.05 o 
  -1  -8   8        0.17        4.56      6.96 o 
   0  -8   8       71.30       85.61     14.63 o 
   1  -8   8       13.05       27.82     11.66 o 
  -6  -7   8        9.06        4.82      8.25 o 
  -5  -7   8        2.15        2.64      5.22 o 
  -4  -7   8       93.50       64.54     20.71 o 
  -3  -7   8        9.47        8.72      5.71 o 
  -2  -7   8       32.77       44.60      6.23 o 
  -1  -7   8       24.81       30.72      5.70 o 
   0  -7   8       19.46       16.68      4.85 o 
   1  -7   8       62.27       66.79      7.34 o 
   2  -7   8       23.96       38.56      8.93 o 
  -7  -6   8        2.00       -0.34      5.45 o 
  -6  -6   8        0.16        3.45      5.13 o 
  -5  -6   8       71.96       47.04     18.48 o 
  -4  -6   8       57.27       58.39      6.77 o 
  -3  -6   8       26.81       36.74      6.26 o 
  -2  -6   8        0.00        3.01      3.94 o 
  -1  -6   8       39.72       36.22      5.53 o 
   0  -6   8       10.26        5.68      5.02 o 
   1  -6   8        0.15        7.36      4.28 o 
   2  -6   8       32.05       33.26      4.63 o 
   3  -6   8       74.67       69.49     12.69 o 
   4  -6   8        1.33       -6.09      5.07 o 
  -7  -5   8       21.50       14.96     11.32 o 
  -6  -5   8      104.25      114.63      9.32 o 
  -5  -5   8       29.75       34.92      7.50 o 
  -4  -5   8        0.04        2.13      4.46 o 
  -3  -5   8       10.82       22.11      5.57 o 
  -2  -5   8       16.15       17.69      5.74 o 
  -1  -5   8      151.97      129.67      8.84 o 
   0  -5   8      120.51      125.19      7.20 o 
   1  -5   8       32.44       39.86      4.44 o 
   2  -5   8        5.25       11.37      3.46 o 
   3  -5   8       19.12       23.69      5.00 o 
   4  -5   8        4.44       11.53      4.74 o 
   5  -5   8       31.56       42.68      8.29 o 
  -8  -4   8       11.67       27.39      6.27 o 
  -7  -4   8        8.78       10.37      7.45 o 
  -6  -4   8        0.09        7.63      4.39 o 
  -5  -4   8       52.14       45.44      6.24 o 
  -4  -4   8      114.69      114.56      8.45 o 
  -3  -4   8        0.34        0.93      4.05 o 
  -2  -4   8       43.54       33.10      4.73 o 
  -1  -4   8      184.59      190.70      9.35 o 
   0  -4   8      130.30      134.81      7.15 o 
   1  -4   8      256.06      243.57     14.22 o 
   2  -4   8        6.51        6.89      3.36 o 
   3  -4   8       26.37       31.51      4.48 o 
   4  -4   8        3.53        4.95      5.25 o 
   5  -4   8       59.02       59.28      6.95 o 
  -8  -3   8       13.42       14.59      5.58 o 
  -7  -3   8       19.37       26.45      5.85 o 
  -6  -3   8        2.27       -1.68      3.92 o 
  -5  -3   8       40.26       59.49      6.44 o 
  -4  -3   8        1.90        7.09      3.81 o 
  -3  -3   8      146.42      153.29      7.90 o 
  -2  -3   8      148.10      151.91      8.00 o 
  -1  -3   8        8.97        9.65      2.78 o 
   0  -3   8      294.12      292.21     11.42 o 
   1  -3   8      145.76      144.04      7.06 o 
   2  -3   8       59.36       72.30      4.99 o 
   3  -3   8        0.00        3.25      2.67 o 
   4  -3   8       42.03       46.37      5.50 o 
   5  -3   8        0.29        6.27      4.10 o 
   6  -3   8       90.82      124.86      9.60 o 
  -8  -2   8       33.02       49.98     10.13 o 
  -7  -2   8       46.45       47.38      6.48 o 
  -6  -2   8       20.85       16.04     10.29 o 
  -5  -2   8        6.61       11.36      4.85 o 
  -4  -2   8       71.06       53.17      4.58 o 
  -3  -2   8       90.74       85.05      5.40 o 
  -2  -2   8       78.42       90.98      5.33 o 
  -1  -2   8       37.63       32.79      3.29 o 
   0  -2   8       16.76       16.46      2.70 o 
   1  -2   8        2.16       -1.37      2.64 o 
   2  -2   8       30.78       33.25      4.21 o 
   3  -2   8      119.92      113.24     12.02 o 
   4  -2   8       25.39       29.39      4.32 o 
   5  -2   8      348.23      361.46     16.81 o 
   6  -2   8        1.19        0.02      4.89 o 
   7  -2   8       33.69       29.60      7.43 o 
  -8  -1   8        4.96       11.47      5.86 o 
  -7  -1   8       23.31       21.45      5.32 o 
  -6  -1   8       49.75       49.74     10.59 o 
  -5  -1   8      120.88      133.79      7.40 o 
  -4  -1   8        6.25        9.42      3.27 o 
  -3  -1   8        2.96        0.20      2.67 o 
  -2  -1   8      219.34      225.56     12.80 o 
  -1  -1   8     1769.80     1744.30     58.01 o 
   0  -1   8       28.70       26.87      2.75 o 
   1  -1   8      267.33      263.55      9.95 o 
   2  -1   8      545.17      564.04     21.03 o 
   3  -1   8      163.47      152.83      7.21 o 
   4  -1   8       78.62       71.84      5.98 o 
   5  -1   8       23.66       28.77      4.50 o 
   6  -1   8        4.54        0.27      3.70 o 
   7  -1   8       68.49       69.28      7.33 o 
  -8   0   8       19.57       18.36      7.03 o 
  -7   0   8      135.20      147.40      9.80 o 
  -6   0   8       14.14       17.57      6.32 o 
  -5   0   8      328.32      344.28     13.51 o 
  -4   0   8       47.89       53.30      4.48 o 
  -3   0   8       71.90       72.89      4.96 o 
  -2   0   8       13.73       16.06      2.80 o 
  -1   0   8        1.89        5.63      3.68 o 
   0   0   8      486.19      511.83     19.73 o 
   1   0   8        9.69       10.39      2.90 o 
   2   0   8     1204.46     1205.77     48.11 o 
   3   0   8        2.16        0.73      2.05 o 
   4   0   8      170.82      157.46      8.44 o 
   5   0   8        7.69        7.23      3.24 o 
   6   0   8      313.11      328.42     15.83 o 
   7   0   8        8.57       16.70      4.58 o 
   8   0   8        0.85        3.93      4.46 o 
  -8   1   8       53.72       42.77     16.93 o 
  -7   1   8       20.21       19.82      4.71 o 
  -6   1   8        6.64       11.64      3.77 o 
  -5   1   8       11.80       16.26      3.66 o 
  -4   1   8       57.52       56.34      4.62 o 
  -3   1   8       25.96       23.18      3.34 o 
  -2   1   8      100.15      101.69      5.39 o 
  -1   1   8     1147.69     1243.00     42.56 o 
   0   1   8      257.26      283.52     12.46 o 
   1   1   8      449.74      519.27     20.07 o 
   2   1   8       20.03       20.64      2.37 o 
   3   1   8      687.54      659.14     20.95 o 
   4   1   8        4.11        7.56      2.48 o 
   5   1   8      136.80      149.23      8.93 o 
   6   1   8       76.50       60.27      7.52 o 
   7   1   8       35.89       43.70      8.83 o 
   8   1   8        2.57        2.32      4.26 o 
  -7   2   8       34.89       40.90      7.94 o 
  -6   2   8        6.49        7.94      5.15 o 
  -5   2   8        1.12        2.44      3.02 o 
  -4   2   8        5.35        7.19      2.99 o 
  -3   2   8      209.67      224.77      9.39 o 
  -2   2   8      536.12      513.12     19.84 o 
  -1   2   8      417.64      393.19     15.48 o 
   0   2   8      132.63      128.23      7.93 o 
   1   2   8      163.01      151.39     17.30 o 
   2   2   8        0.20       -0.47      2.23 o 
   3   2   8        0.28        0.15      2.02 o 
   4   2   8      323.01      312.01     11.68 o 
   5   2   8       25.44       21.52      4.11 o 
   6   2   8      207.32      199.02     11.16 o 
   7   2   8       24.15       17.76      4.67 o 
   8   2   8       13.21        7.02      4.73 o 
  -7   3   8        8.46       19.75      7.12 o 
  -6   3   8       67.61       87.22     11.82 o 
  -5   3   8        7.08        8.37      5.26 o 
  -4   3   8      124.82      121.12      9.51 o 
  -3   3   8       39.38       40.56      3.92 o 
  -2   3   8      103.67      100.35      5.54 o 
  -1   3   8       78.34       95.38      6.67 o 
   0   3   8      589.39      520.02     16.69 o 
   1   3   8       37.94       39.49      3.56 o 
   2   3   8      188.24      170.08      7.03 o 
   3   3   8       73.17       69.16      9.36 o 
   4   3   8       38.87       37.90      3.90 o 
   5   3   8       90.57       91.94      5.77 o 
   6   3   8      693.17      688.14     26.80 o 
   7   3   8       14.38       15.44      4.28 o 
   8   3   8       22.11       13.75      5.45 o 
  -7   4   8        8.11        5.18      6.26 o 
  -6   4   8       31.31       36.10      6.07 o 
  -5   4   8      157.93      173.76     12.20 o 
  -4   4   8       14.84        6.92      3.68 o 
  -3   4   8        1.45        4.06      2.86 o 
  -2   4   8        5.00        4.34      2.67 o 
  -1   4   8       79.45       88.01      5.04 o 
   0   4   8       36.72       31.89      3.13 o 
   1   4   8      135.05      128.95      5.94 o 
   2   4   8      428.89      471.34     15.65 o 
   3   4   8      710.05      707.06     22.35 o 
   4   4   8       76.08       79.25      5.06 o 
   5   4   8      111.07      117.65      8.10 o 
   6   4   8        0.01        3.50      3.74 o 
   7   4   8       54.37       56.21      6.45 o 
   8   4   8      224.12      254.56     14.46 o 
   9   4   8       22.54       19.96      5.59 o 
  -6   5   8       15.72       28.31      5.79 o 
  -5   5   8       17.80       23.00      8.41 o 
  -4   5   8        0.81        4.89      3.94 o 
  -3   5   8        3.84       -0.79      3.77 o 
  -2   5   8     1270.21     1236.61     43.75 o 
  -1   5   8        5.69        7.58      2.78 o 
   0   5   8      103.79      102.74      5.77 o 
   1   5   8        0.42        0.63      3.11 o 
   2   5   8      385.05      363.66     12.95 o 
   3   5   8      166.90      195.42      8.45 o 
   4   5   8       28.57       32.69      4.86 o 
   5   5   8       37.71       35.57      3.94 o 
   6   5   8        7.51        5.72      3.58 o 
   7   5   8       27.86       39.27      5.79 o 
   8   5   8        8.96       17.39      5.45 o 
   9   5   8       14.64       28.52      6.39 o 
  -6   6   8        0.00        4.47      6.60 o 
  -5   6   8       11.36       13.70      5.15 o 
  -4   6   8       35.24       37.10      6.74 o 
  -3   6   8       18.93       15.51      4.33 o 
  -2   6   8      119.74      108.73     12.84 o 
  -1   6   8      142.62      148.80      9.09 o 
   0   6   8      658.24      674.57     21.64 o 
   1   6   8       29.26       27.35      3.83 o 
   2   6   8       19.11       19.20      3.02 o 
   3   6   8       13.79       16.70      3.15 o 
   4   6   8       62.69       62.06      4.79 o 
   5   6   8       84.72       78.82      5.62 o 
   6   6   8        4.83        3.98      4.43 o 
   7   6   8       38.31       49.12      6.37 o 
   8   6   8        0.39        1.47      6.78 o 
   9   6   8       44.57       48.19      7.14 o 
  -5   7   8        1.80       -1.35      4.91 o 
  -4   7   8       13.61       15.48      5.59 o 
  -3   7   8      270.60      269.74     17.07 o 
  -2   7   8       51.38       53.86      7.62 o 
  -1   7   8       73.44       69.05      6.65 o 
   0   7   8       31.02       27.70      4.80 o 
   1   7   8        1.44       -1.23      3.43 o 
   2   7   8      167.50      162.49      7.85 o 
   3   7   8        1.51        4.11      2.78 o 
   4   7   8       46.80       50.75      4.62 o 
   5   7   8      237.77      225.23     13.40 o 
   6   7   8       62.94       58.51      5.34 o 
   7   7   8       28.95       22.63      5.62 o 
   8   7   8       28.09       40.97      6.72 o 
  -4   8   8      176.56      182.60     12.24 o 
  -3   8   8       17.05       16.46      4.88 o 
  -2   8   8        2.78        1.05      5.49 o 
  -1   8   8       17.47       12.85      4.65 o 
   0   8   8        0.77        9.61      5.58 o 
   1   8   8       51.86       40.45      5.25 o 
   2   8   8      343.12      303.10     14.64 o 
   3   8   8        8.60        5.22      3.12 o 
   4   8   8        0.04        4.20      3.09 o 
   5   8   8      132.79      128.63      7.64 o 
   6   8   8       11.22       11.39      3.94 o 
   7   8   8       21.87       19.34      5.62 o 
   8   8   8        1.52        5.00      5.27 o 
  -3   9   8        0.05        2.49      4.67 o 
  -2   9   8       11.95       11.19      4.76 o 
  -1   9   8       24.49       36.38      5.87 o 
   0   9   8       15.04       11.65      5.68 o 
   1   9   8       59.69       54.52      6.65 o 
   2   9   8       22.71       29.66      4.87 o 
   3   9   8      176.35      172.21     13.43 o 
   4   9   8       12.72       19.37      3.83 o 
   5   9   8       16.15       15.56      3.92 o 
   6   9   8       68.38       43.24     10.74 o 
   7   9   8       14.92       17.90      8.57 o 
   8   9   8       33.54       42.61      9.41 o 
  -2  10   8       47.70       52.82      7.27 o 
  -1  10   8       90.57      102.37      8.98 o 
   0  10   8       28.91       28.63      5.99 o 
   1  10   8       82.26       71.58     13.74 o 
   2  10   8        6.08        7.95      4.44 o 
   3  10   8       29.71       22.44      5.19 o 
   4  10   8       24.20       12.63      4.82 o 
   5  10   8       13.11       17.23      4.88 o 
   6  10   8       27.77       36.43      7.97 o 
   7  10   8        7.45        5.83      5.16 o 
  -1  11   8        0.17        6.41      5.38 o 
   0  11   8       17.02       11.45      7.88 o 
   1  11   8        7.15       11.03      4.81 o 
   2  11   8        0.16        1.71      4.61 o 
   3  11   8        1.12       11.86      4.83 o 
   4  11   8       11.12       15.61      4.83 o 
   5  11   8        2.00        1.97      5.92 o 
   6  11   8       14.17       11.70      6.64 o 
   1  12   8        7.30       20.00      7.45 o 
   2  12   8        3.61        2.90      4.81 o 
   3  12   8       39.40       27.23     10.33 o 
   4  12   8        4.12        0.97     10.42 o 
   5  12   8       22.03       22.65      7.61 o 
  -3  -8   9       28.18        9.57      6.90 o 
  -2  -8   9        0.64        3.60      6.59 o 
  -1  -8   9       13.29       26.38     12.82 o 
  -5  -7   9        0.03        2.08      7.56 o 
  -4  -7   9       19.48       17.25      7.64 o 
  -3  -7   9        0.04        4.02      6.26 o 
  -2  -7   9        6.69        3.63      5.99 o 
  -1  -7   9       22.44       25.83      6.95 o 
   0  -7   9        0.68        0.29      6.05 o 
   1  -7   9       24.04       28.94      8.80 o 
  -6  -6   9        0.55       -2.55      7.05 o 
  -5  -6   9       34.45       38.01      9.06 o 
  -4  -6   9        3.72        1.00      6.35 o 
  -3  -6   9        0.41       10.57      6.09 o 
  -2  -6   9       80.03       79.83      9.71 o 
  -1  -6   9       43.26       44.89      8.05 o 
   0  -6   9        1.72        1.25      5.78 o 
   1  -6   9      194.36      201.11     15.57 o 
   2  -6   9        9.51       16.82      5.38 o 
   3  -6   9        1.52       -9.05      6.24 o 
  -7  -5   9       20.57       18.96      5.81 o 
  -6  -5   9       37.43       51.51     14.56 o 
  -5  -5   9        4.69       16.56      5.49 o 
  -4  -5   9       29.03       35.23      7.84 o 
  -3  -5   9      105.81      109.09     11.39 o 
  -2  -5   9      113.96      116.66     11.26 o 
  -1  -5   9       48.35       47.36      7.58 o 
   0  -5   9       97.33      102.64      7.81 o 
   1  -5   9        1.26       -2.09      4.02 o 
   2  -5   9       31.52       35.09      5.65 o 
   3  -5   9       80.25       79.22      8.35 o 
   4  -5   9       16.36       15.76      6.49 o 
  -7  -4   9        0.35       -0.43      4.93 o 
  -6  -4   9       12.15       19.13      5.50 o 
  -5  -4   9       29.20       32.79      7.69 o 
  -4  -4   9       85.95       73.85     11.28 o 
  -3  -4   9       85.21       72.38     12.78 o 
  -2  -4   9       57.08       62.17      8.08 o 
  -1  -4   9       20.78       13.22      4.04 o 
   0  -4   9        0.18       -2.26      3.68 o 
   1  -4   9       55.24       84.02      7.05 o 
   2  -4   9      143.98      147.29     13.05 o 
   3  -4   9        9.20       15.38      4.30 o 
   4  -4   9      162.20      174.87     14.10 o 
   5  -4   9       34.61       37.24      7.45 o 
  -7  -3   9        3.46        0.52      4.58 o 
  -6  -3   9       17.44       25.58      7.64 o 
  -5  -3   9       54.18       62.06      8.77 o 
  -4  -3   9       26.40       36.10      5.46 o 
  -3  -3   9       11.94        6.33      4.64 o 
  -2  -3   9      241.43      233.78     11.80 o 
  -1  -3   9        0.74        1.53      3.28 o 
   0  -3   9      308.76      287.11     15.99 o 
   1  -3   9       69.74       57.72      5.84 o 
   2  -3   9        6.42        5.10      3.49 o 
   3  -3   9      134.77      153.96     11.20 o 
   4  -3   9        0.31        6.64      5.27 o 
   5  -3   9        3.70       -0.77      5.12 o 
   6  -3   9        0.24        7.31      5.99 o 
  -7  -2   9       22.77        9.24     13.06 o 
  -6  -2   9       29.02       33.87      5.83 o 
  -5  -2   9       69.32       76.84      7.11 o 
  -4  -2   9        9.95        7.28      4.00 o 
  -3  -2   9      334.13      376.41     24.07 o 
  -2  -2   9        6.09       12.36      3.73 o 
  -1  -2   9       33.24       39.45      6.32 o 
   0  -2   9      126.75      127.90      8.14 o 
   1  -2   9       74.35       67.89      5.92 o 
   2  -2   9       25.16       35.18      4.81 o 
   3  -2   9       72.39       80.52      6.79 o 
   4  -2   9        0.63        3.06      4.67 o 
   5  -2   9       41.31       39.09      6.98 o 
   6  -2   9        8.49       10.28      5.81 o 
  -8  -1   9        0.06        1.68      5.66 o 
  -7  -1   9        5.01        8.63      4.65 o 
  -6  -1   9        2.05        8.09      4.54 o 
  -5  -1   9        4.66        8.02      3.52 o 
  -4  -1   9       21.61       19.50      3.72 o 
  -3  -1   9        2.75        5.35      3.12 o 
  -2  -1   9      594.76      602.58     23.35 o 
  -1  -1   9       11.04       11.52      3.38 o 
   0  -1   9       46.37       47.62      4.85 o 
   1  -1   9      114.37       82.23     13.19 o 
   2  -1   9      478.09      418.80     17.86 o 
   3  -1   9       52.85       47.95      5.13 o 
   4  -1   9      282.14      272.66     16.89 o 
   5  -1   9       26.18       32.17      6.32 o 
   6  -1   9        2.16        0.98      4.80 o 
   7  -1   9       79.06       85.20     10.31 o 
  -7   0   9       19.10       18.12      5.49 o 
  -6   0   9      105.16       87.78      8.92 o 
  -5   0   9       58.38       70.54      5.74 o 
  -4   0   9       29.92       36.63      4.40 o 
  -3   0   9      334.79      336.95     12.78 o 
  -2   0   9       23.60       29.53      4.31 o 
  -1   0   9      280.56      290.01     16.41 o 
   0   0   9        7.92        4.79      3.38 o 
   1   0   9      226.18      232.32     12.07 o 
   2   0   9        2.24        4.24      3.07 o 
   3   0   9      279.54      264.73     18.80 o 
   4   0   9        2.39        4.07      2.99 o 
   5   0   9       27.62       27.87     10.04 o 
   6   0   9       58.02       51.40      7.85 o 
   7   0   9        3.12       13.83      5.41 o 
  -7   1   9        0.40        9.98      4.13 o 
  -6   1   9       60.15       53.91      8.74 o 
  -5   1   9        0.09        8.17      3.50 o 
  -4   1   9       24.62       17.40      3.73 o 
  -3   1   9       59.63       60.50      6.40 o 
  -2   1   9       99.42      107.61      6.87 o 
  -1   1   9       73.28       57.17      6.70 o 
   0   1   9      204.12      199.40     10.27 o 
   1   1   9       20.05        6.78      3.06 o 
   2   1   9      589.45      586.52     22.75 o 
   3   1   9        0.04        9.52      3.04 o 
   4   1   9       55.54       60.47      5.52 o 
   5   1   9      146.16      115.05     12.15 o 
   6   1   9      207.94      200.08     14.66 o 
   7   1   9        1.63        5.32      5.20 o 
   8   1   9       15.02       27.51      6.92 o 
  -7   2   9        2.00        5.20      5.36 o 
  -6   2   9       12.76       18.09      5.18 o 
  -5   2   9       17.80       26.67      4.34 o 
  -4   2   9      687.81      679.35     44.77 o 
  -3   2   9       60.32       68.53      5.97 o 
  -2   2   9      499.44      518.11     17.53 o 
  -1   2   9        1.30        4.69      4.11 o 
   0   2   9       10.13       18.29      3.60 o 
   1   2   9      730.47      794.20     29.10 o 
   2   2   9       83.01       76.79      6.00 o 
   3   2   9       23.87       21.93      3.63 o 
   4   2   9       77.17       71.17      6.68 o 
   5   2   9       21.57       20.81      6.03 o 
   6   2   9        2.39        2.59      4.16 o 
   7   2   9       90.19       96.86     10.16 o 
   8   2   9        2.58        1.02      9.87 o 
  -7   3   9        4.18        4.91      6.93 o 
  -6   3   9       15.79       21.36      5.46 o 
  -5   3   9        8.69       13.77      3.79 o 
  -4   3   9      163.20      164.42      8.38 o 
  -3   3   9      152.09      155.47      7.81 o 
  -2   3   9       25.82       30.88      3.59 o 
  -1   3   9       11.71       22.95      3.48 o 
   0   3   9       61.15       48.65      4.93 o 
   1   3   9      340.87      328.24     14.41 o 
   2   3   9       11.18       15.05      3.30 o 
   3   3   9      134.34      113.82      9.02 o 
   4   3   9       19.32       18.16      3.50 o 
   5   3   9      559.01      525.37     30.80 o 
   6   3   9      268.19      294.00     14.51 o 
   7   3   9       38.77       39.10      7.31 o 
   8   3   9        0.47        0.84      5.44 o 
  -6   4   9        4.01        6.58      5.16 o 
  -5   4   9       29.18       21.70     13.16 o 
  -4   4   9       32.47       35.74      5.16 o 
  -3   4   9        1.01        3.42      3.09 o 
  -2   4   9      895.33      907.91     28.23 o 
  -1   4   9       26.88       30.45      3.36 o 
   0   4   9      134.00      140.90      8.49 o 
   1   4   9       34.23       30.87      3.31 o 
   2   4   9      256.16      238.29     11.55 o 
   3   4   9        7.12        7.19      3.46 o 
   4   4   9      177.87      168.03     10.04 o 
   5   4   9      174.04      173.75      8.40 o 
   6   4   9      263.18      280.15     14.10 o 
   7   4   9       64.00       74.30     12.86 o 
   8   4   9        5.55       12.87      6.44 o 
  -6   5   9        0.06        4.73      5.33 o 
  -5   5   9        1.80        3.98      4.69 o 
  -4   5   9       93.25      104.45     10.73 o 
  -3   5   9      310.52      308.81     15.00 o 
  -2   5   9       28.52       34.33      4.91 o 
  -1   5   9      275.51      267.15     10.58 o 
   0   5   9       21.71       23.43      3.46 o 
   1   5   9      215.22      216.48      8.92 o 
   2   5   9       42.53       39.94      3.74 o 
   3   5   9       58.79       59.32      4.48 o 
   4   5   9       20.03       17.87      3.33 o 
   5   5   9      238.72      244.80     12.27 o 
   6   5   9        0.03       -4.45      3.45 o 
   7   5   9       29.35       25.68      5.44 o 
   8   5   9        8.10       12.13      5.96 o 
  -5   6   9       34.86       36.01      6.31 o 
  -4   6   9       13.40       13.80      4.87 o 
  -3   6   9        1.17        9.98      4.08 o 
  -2   6   9        1.30        6.46      4.51 o 
  -1   6   9      128.28      136.11      8.87 o 
   0   6   9        9.29       14.30      3.21 o 
   1   6   9       52.39       66.81      4.76 o 
   2   6   9       46.61       51.33      4.29 o 
   3   6   9       44.43       42.34      4.15 o 
   4   6   9       16.41       17.82      3.35 o 
   5   6   9       12.62       16.97      3.57 o 
   6   6   9      282.86      303.02     15.07 o 
   7   6   9       38.11       33.56      5.84 o 
   8   6   9       31.86       23.70      6.23 o 
  -5   7   9        7.10        6.99      5.36 o 
  -4   7   9        4.78        9.32      5.43 o 
  -3   7   9        0.28        0.05      8.75 o 
  -2   7   9        2.66       -0.25      3.60 o 
  -1   7   9      167.23      161.86     10.16 o 
   0   7   9       41.58       49.22      5.70 o 
   1   7   9       43.06       49.42      5.38 o 
   2   7   9       30.48       33.01      3.89 o 
   3   7   9       15.82       18.81      3.40 o 
   4   7   9        0.03        4.75      3.09 o 
   5   7   9      143.58      158.70      9.64 o 
   6   7   9       16.78       13.24      3.83 o 
   7   7   9       51.16       65.48      7.60 o 
   8   7   9       35.86       44.94      7.25 o 
  -4   8   9       13.90       19.31      5.71 o 
  -3   8   9       11.21       23.64      7.05 o 
  -2   8   9        0.55        3.98      4.28 o 
  -1   8   9      212.00      201.51     11.94 o 
   0   8   9        5.96       13.36      5.38 o 
   1   8   9      100.62       96.55      7.64 o 
   2   8   9        1.16        4.53      3.78 o 
   3   8   9       17.59       21.80      3.75 o 
   4   8   9        0.19        6.59      3.18 o 
   5   8   9      123.25      121.04      7.48 o 
   6   8   9       10.84       12.13      4.07 o 
   7   8   9        3.05        5.36      5.14 o 
   8   8   9        1.53        8.36      5.73 o 
  -3   9   9        2.43        7.42      5.41 o 
  -2   9   9        7.81       13.61      6.41 o 
  -1   9   9       13.46       10.65      4.76 o 
   0   9   9       48.61       50.32      6.47 o 
   1   9   9      158.88      129.14      9.26 o 
   2   9   9      101.58       95.44      7.92 o 
   3   9   9      288.08      286.65     14.73 o 
   4   9   9        2.69        6.44      4.42 o 
   5   9   9       99.01       96.39      7.00 o 
   6   9   9       82.41       90.24      8.61 o 
   7   9   9        1.29        1.15      7.82 o 
  -2  10   9        5.09        4.66      4.99 o 
  -1  10   9       24.32       27.78      5.80 o 
   0  10   9       54.60       58.35      7.26 o 
   1  10   9       10.41       15.71      5.44 o 
   2  10   9       38.08       42.70      6.06 o 
   3  10   9        4.92        4.43      5.18 o 
   4  10   9      104.93       90.86      8.37 o 
   5  10   9       27.12       38.41      6.22 o 
   6  10   9       27.12       18.03      8.03 o 
   7  10   9        0.11       14.58      7.92 o 
  -1  11   9        7.58       14.65      5.71 o 
   0  11   9        0.72        3.18      4.80 o 
   1  11   9        7.74       14.13      5.59 o 
   2  11   9       22.96       18.29      5.42 o 
   3  11   9       32.98       34.36      5.78 o 
   4  11   9        6.10        9.11      5.03 o 
   5  11   9        0.35        7.67      5.15 o 
   6  11   9       23.54       46.32      8.62 o 
   2  12   9       19.43       24.65      5.98 o 
   3  12   9        0.78       -4.61      4.66 o 
   4  12   9        6.89       10.19      7.79 o 
  -3  -7  10        3.25       -6.98      8.39 o 
  -2  -7  10        0.06       -3.19      6.18 o 
  -1  -7  10       34.04       37.26      8.51 o 
   0  -7  10        4.58       10.13      7.05 o 
  -5  -6  10       11.63       18.59      8.48 o 
  -4  -6  10       15.74       13.05      7.64 o 
  -3  -6  10        4.58        2.20      5.93 o 
  -2  -6  10        7.20       14.73      6.69 o 
  -1  -6  10        3.44       -4.19      6.07 o 
   0  -6  10        6.51        3.93      6.17 o 
   1  -6  10       93.39      107.19     14.54 o 
   2  -6  10       26.95       41.45      8.27 o 
  -6  -5  10        1.90       10.04      8.51 o 
  -5  -5  10       23.02       21.42      7.44 o 
  -4  -5  10       12.62       12.11      7.17 o 
  -3  -5  10       17.82       14.48      6.05 o 
  -2  -5  10       18.20       16.65      6.25 o 
  -1  -5  10       59.22       58.66      8.59 o 
   0  -5  10       65.89       71.97     12.74 o 
   1  -5  10       26.04       29.28      5.59 o 
   2  -5  10       70.77       88.27      8.23 o 
   3  -5  10       26.84       26.29      7.50 o 
  -6  -4  10       56.18       64.83     10.29 o 
  -5  -4  10        0.01       -0.72      5.49 o 
  -4  -4  10        2.39        7.56      5.82 o 
  -3  -4  10        0.67       -3.50      5.47 o 
  -2  -4  10       28.35       21.43      6.05 o 
  -1  -4  10       80.00       76.01      9.17 o 
   0  -4  10        6.19        9.86      3.93 o 
   1  -4  10       43.90       44.38      5.87 o 
   2  -4  10        0.55        5.95      4.35 o 
   3  -4  10        3.11        7.05      4.41 o 
   4  -4  10       12.11       17.82      7.05 o 
  -7  -3  10       32.96       34.83      8.76 o 
  -6  -3  10       19.41       23.33      7.59 o 
  -5  -3  10       68.26       67.68      9.14 o 
  -4  -3  10        0.11       -4.60      4.81 o 
  -3  -3  10        5.90        6.22      5.17 o 
  -2  -3  10       20.84       14.19      5.32 o 
  -1  -3  10       77.54       67.43      6.28 o 
   0  -3  10       69.17       75.14      6.63 o 
   1  -3  10        0.03        3.12      3.29 o 
   2  -3  10       18.97       28.95      5.01 o 
   3  -3  10       36.98       40.32      5.68 o 
   4  -3  10       48.61       50.98      8.03 o 
   5  -3  10        4.43       14.49      6.50 o 
  -7  -2  10       16.48       20.63      7.70 o 
  -6  -2  10      110.28      115.17     19.89 o 
  -5  -2  10        0.02        8.08      5.55 o 
  -4  -2  10       10.38        3.70      5.02 o 
  -3  -2  10        9.27       10.74      5.95 o 
  -2  -2  10       14.00        8.35      5.22 o 
  -1  -2  10       86.43       84.04      6.71 o 
   0  -2  10      486.70      501.91     25.00 o 
   1  -2  10       64.75       57.50      8.08 o 
   2  -2  10       12.20       22.65      4.38 o 
   3  -2  10      172.06      166.45     10.32 o 
   4  -2  10        1.94        1.20      5.02 o 
   5  -2  10       86.40       99.19     10.74 o 
   6  -2  10        0.08        4.08      6.07 o 
  -7  -1  10       15.52       25.95      7.51 o 
  -6  -1  10        3.82       15.23      6.94 o 
  -5  -1  10        3.93        1.63      5.39 o 
  -4  -1  10       13.64        8.46      4.01 o 
  -3  -1  10      116.92      128.32     10.99 o 
  -2  -1  10       43.67       45.72      5.51 o 
  -1  -1  10        0.65       -2.92      3.81 o 
   0  -1  10       25.72       29.42      4.86 o 
   1  -1  10     1892.80     1845.27     62.43 o 
   2  -1  10       14.99       13.94      5.06 o 
   3  -1  10        0.65        9.10      3.62 o 
   4  -1  10      111.14      123.60     11.07 o 
   5  -1  10       19.03       17.00      6.02 o 
   6  -1  10       20.30       20.33     10.56 o 
  -7   0  10        0.14       12.56      7.04 o 
  -6   0  10        2.20        2.06      6.04 o 
  -5   0  10       62.71       73.72     11.27 o 
  -4   0  10       12.01        5.24      4.02 o 
  -3   0  10       26.15       32.80      7.39 o 
  -2   0  10      387.27      383.67     19.68 o 
  -1   0  10        1.44        1.33      3.42 o 
   0   0  10      120.07      112.14      7.83 o 
   1   0  10       87.33       86.22      6.76 o 
   2   0  10      204.24      172.94     10.12 o 
   3   0  10        7.69        7.41      3.62 o 
   4   0  10        7.94        9.93      3.61 o 
   5   0  10        0.28       -3.59      4.54 o 
   6   0  10       42.89       42.85     10.68 o 
   7   0  10       18.35       17.21      9.18 o 
  -7   1  10       39.63       43.14      6.08 o 
  -6   1  10       76.88       81.44      7.76 o 
  -5   1  10        0.04       -1.26      4.10 o 
  -4   1  10       16.40        7.15      4.18 o 
  -3   1  10      255.74      264.14     13.34 o 
  -2   1  10       74.72       76.40      6.67 o 
  -1   1  10        0.06        3.99      4.37 o 
   0   1  10       79.40       73.70      6.20 o 
   1   1  10        6.28       11.57      3.42 o 
   2   1  10        0.02       -0.30      2.87 o 
   3   1  10      592.95      582.34     23.42 o 
   4   1  10        2.83        5.59      3.88 o 
   5   1  10      253.30      256.34     16.84 o 
   6   1  10       12.22        8.27      5.50 o 
   7   1  10       40.08       41.21      7.40 o 
  -7   2  10       65.55       57.50     12.20 o 
  -6   2  10        6.49       10.33      4.22 o 
  -5   2  10       30.41       31.87      4.75 o 
  -4   2  10       66.17       67.32      8.46 o 
  -3   2  10        0.05        2.11      3.97 o 
  -2   2  10       19.19       18.91      4.63 o 
  -1   2  10      175.85      152.68     11.59 o 
   0   2  10        2.57       -0.90      3.26 o 
   1   2  10       82.94       86.64      6.60 o 
   2   2  10        8.07        7.93      3.20 o 
   3   2  10        0.31        4.51      2.98 o 
   4   2  10      203.73      197.08     10.99 o 
   5   2  10      231.43      233.13     15.72 o 
   6   2  10       14.89       22.84      5.99 o 
   7   2  10       10.86       11.11      6.66 o 
  -6   3  10       19.28       23.29      5.67 o 
  -5   3  10        3.95        5.18      4.50 o 
  -4   3  10        6.67       12.06      3.83 o 
  -3   3  10       89.44       85.45      7.43 o 
  -2   3  10       24.97       20.01      4.60 o 
  -1   3  10       95.35       89.05     10.69 o 
   0   3  10      249.07      247.16     12.21 o 
   1   3  10        3.76       10.61      3.65 o 
   2   3  10       12.17       15.10      3.74 o 
   3   3  10      276.39      264.78     16.42 o 
   4   3  10       26.36       26.14      4.45 o 
   5   3  10       24.76       22.58      5.76 o 
   6   3  10       81.11       78.87      9.59 o 
   7   3  10        0.39        7.18      5.84 o 
   8   3  10       83.33       98.30     13.59 o 
  -6   4  10        8.26       11.08      5.27 o 
  -5   4  10        2.13        0.88      6.70 o 
  -4   4  10        7.34       14.28      6.90 o 
  -3   4  10      873.41      869.48     39.77 o 
  -2   4  10        9.44       13.13      4.38 o 
  -1   4  10      303.41      280.05     26.58 o 
   0   4  10      150.33      131.41      8.38 o 
   1   4  10       29.97       34.23      4.52 o 
   2   4  10       88.60       86.16      6.72 o 
   3   4  10       50.01       44.47      5.05 o 
   4   4  10      256.75      236.66     12.33 o 
   5   4  10       32.00       37.30      5.29 o 
   6   4  10       14.55       21.03     13.05 o 
   7   4  10       46.17       54.01      8.55 o 
   8   4  10        4.70       12.82      6.54 o 
  -6   5  10       11.48       14.45      8.19 o 
  -5   5  10        0.83       -1.08      4.63 o 
  -4   5  10      183.09      152.66     12.13 o 
  -3   5  10        0.19       -0.90      3.95 o 
  -2   5  10        0.69        0.69      3.70 o 
  -1   5  10      603.69      603.18     23.55 o 
   0   5  10      255.27      269.33     13.08 o 
   1   5  10        1.25        6.00      3.49 o 
   2   5  10       97.50       99.98      7.23 o 
   3   5  10        6.98        9.22      3.57 o 
   4   5  10      582.48      543.06     26.92 o 
   5   5  10        2.52        7.22      3.85 o 
   6   5  10       52.15       60.64      8.47 o 
   7   5  10        3.65       -5.78      4.79 o 
   8   5  10        5.07       11.20      6.56 o 
  -5   6  10        1.21        8.61      5.33 o 
  -4   6  10       48.19       52.30      6.66 o 
  -3   6  10        5.75        6.90      4.38 o 
  -2   6  10       26.57       31.60      5.83 o 
  -1   6  10      157.26      151.69      9.71 o 
   0   6  10       28.89       26.47      6.12 o 
   1   6  10       23.95       31.06      8.77 o 
   2   6  10       11.96       13.17      3.78 o 
   3   6  10      249.14      244.73     12.48 o 
   4   6  10        2.24        2.65      4.45 o 
   5   6  10       24.18       20.55      6.31 o 
   6   6  10        6.87        5.32      5.52 o 
   7   6  10        6.92       14.02      6.37 o 
   8   6  10        3.48        2.57      6.54 o 
  -4   7  10        0.58       -0.19      5.05 o 
  -3   7  10        9.44       13.53      5.44 o 
  -2   7  10        0.45        6.43      4.43 o 
  -1   7  10        5.35        7.83      5.32 o 
   0   7  10       19.26       22.79      4.68 o 
   1   7  10      111.39      105.88      7.73 o 
   2   7  10      139.93      128.45      8.44 o 
   3   7  10       37.68       32.40      4.70 o 
   4   7  10       21.04       23.93      4.54 o 
   5   7  10        7.88        8.26      3.88 o 
   6   7  10        3.78       12.72      5.58 o 
   7   7  10        3.58        1.91      6.07 o 
   8   7  10       18.29       30.12      7.85 o 
  -4   8  10        7.98        9.94      5.89 o 
  -3   8  10       17.84       14.07      4.98 o 
  -2   8  10      125.03      125.59      9.73 o 
  -1   8  10        0.96        2.35      5.47 o 
   0   8  10       12.29       14.54      4.77 o 
   1   8  10      162.09      166.54     10.39 o 
   2   8  10       55.23       59.70      6.05 o 
   3   8  10      128.65      134.69      7.60 o 
   4   8  10      159.91      159.24     12.38 o 
   5   8  10       98.42       96.43      8.17 o 
   6   8  10        1.05       -0.75      4.21 o 
   7   8  10        6.93        0.74      6.42 o 
  -3   9  10       23.17       20.02      5.81 o 
  -2   9  10       69.24       89.31      8.64 o 
  -1   9  10        0.68       -4.59     10.67 o 
   0   9  10       35.27       32.24      5.99 o 
   1   9  10        4.83       12.77      4.48 o 
   2   9  10       25.46       38.11      5.76 o 
   3   9  10        0.06        2.28      3.97 o 
   4   9  10       74.53       80.28      7.46 o 
   5   9  10      100.52      113.30      8.83 o 
   6   9  10        0.03        2.24      4.30 o 
   7   9  10        0.44        3.42      7.69 o 
  -2  10  10       20.66       21.91      6.04 o 
  -1  10  10        3.60       11.51      5.49 o 
   0  10  10       16.72       25.35      5.78 o 
   1  10  10       11.20       30.34      8.11 o 
   2  10  10       89.22      100.00      8.71 o 
   3  10  10       75.48       82.10     11.95 o 
   4  10  10        4.36       11.48      4.75 o 
   5  10  10        4.51        8.31      4.91 o 
   6  10  10        4.05       -4.92      4.09 o 
   0  11  10        5.51       11.82      5.28 o 
   1  11  10       22.94       25.53      6.12 o 
   2  11  10       56.95       59.38      7.36 o 
   3  11  10       22.06       34.84      6.21 o 
   4  11  10        8.93       12.75      5.67 o 
   5  11  10        4.96        3.70      5.24 o 
  -3  -6  11        2.76       -0.11      6.33 o 
  -2  -6  11       21.95       25.98      7.71 o 
  -1  -6  11       22.24       23.29     11.32 o 
   0  -6  11       42.74       48.08      9.59 o 
  -5  -5  11        1.91        5.48      7.27 o 
  -4  -5  11        1.87       10.80      8.26 o 
  -3  -5  11       25.43       28.53     16.01 o 
  -2  -5  11       10.24        3.35      6.58 o 
  -1  -5  11       19.71       19.69     15.38 o 
   0  -5  11        3.24        2.46      5.69 o 
   1  -5  11        2.64        7.25      8.15 o 
   2  -5  11       98.45      106.45     10.23 o 
  -5  -4  11       12.27       10.30      6.45 o 
  -4  -4  11        4.32       11.64      6.51 o 
  -3  -4  11        8.30        4.03      5.71 o 
  -2  -4  11       20.17       19.73     12.85 o 
  -1  -4  11       55.80       39.62      7.66 o 
   0  -4  11        5.60        7.18      5.61 o 
   1  -4  11        0.01        4.97      4.32 o 
   2  -4  11       89.37      107.97      9.06 o 
   3  -4  11        1.39        8.25      6.11 o 
  -6  -3  11        5.84        7.52      6.67 o 
  -5  -3  11        0.91        3.97      6.04 o 
  -4  -3  11        7.78        7.21      5.97 o 
  -3  -3  11       12.47        6.30      5.61 o 
  -2  -3  11       66.57       53.74      8.07 o 
  -1  -3  11        9.69       10.10      4.18 o 
   0  -3  11       24.60       20.28      5.17 o 
   1  -3  11       54.33       62.09      6.67 o 
   2  -3  11       18.48       27.59      5.19 o 
   3  -3  11       36.29       39.23      6.12 o 
   4  -3  11        3.78       12.52      8.97 o 
  -6  -2  11       33.72       38.25      8.39 o 
  -5  -2  11        2.52        0.49      5.96 o 
  -4  -2  11       20.38       17.24      6.12 o 
  -3  -2  11       39.50       47.36      7.89 o 
  -2  -2  11       35.11       25.13      4.76 o 
  -1  -2  11      114.59      108.10      9.94 o 
   0  -2  11       33.16       30.97      5.19 o 
   1  -2  11       65.66       54.75      6.16 o 
   2  -2  11      180.87      184.36     12.99 o 
   3  -2  11      121.65      130.43     20.03 o 
   4  -2  11       19.49       24.12      6.91 o 
   5  -2  11        0.69        5.77      6.79 o 
  -6  -1  11       14.44        4.75      7.11 o 
  -5  -1  11        9.21       12.93      6.16 o 
  -4  -1  11       57.34       49.01      9.72 o 
  -3  -1  11        5.24        8.55      5.16 o 
  -2  -1  11       15.65       12.93      4.29 o 
  -1  -1  11        2.08        0.82      3.46 o 
   0  -1  11       13.06        8.76      4.08 o 
   1  -1  11       14.42       13.53      4.31 o 
   2  -1  11       25.69       24.12      4.62 o 
   3  -1  11       27.22       23.63      7.69 o 
   4  -1  11      102.60       85.65      9.76 o 
   5  -1  11       28.16       25.49      6.73 o 
   6  -1  11       28.18       31.25      7.67 o 
  -6   0  11        0.84        1.60      7.55 o 
  -5   0  11       50.02       51.73      6.96 o 
  -4   0  11        1.81        8.74      4.60 o 
  -3   0  11        6.01       12.33      4.39 o 
  -2   0  11       69.38       77.90      7.07 o 
  -1   0  11      144.02      141.28     11.57 o 
   0   0  11       28.63       34.11      5.28 o 
   1   0  11      544.25      475.04     24.32 o 
   2   0  11        4.81        2.63      3.73 o 
   3   0  11       49.58       55.57      6.13 o 
   4   0  11       31.07       34.95      6.97 o 
   5   0  11        2.00       -2.25      4.49 o 
   6   0  11        7.81       14.83      6.07 o 
  -6   1  11        2.44        7.11      8.21 o 
  -5   1  11       51.54       55.59      9.54 o 
  -4   1  11        0.04        3.36      4.30 o 
  -3   1  11       86.57       83.88      7.47 o 
  -2   1  11       47.12       64.37      6.63 o 
  -1   1  11        9.46        8.79      3.79 o 
   0   1  11      972.66      952.91     35.21 o 
   1   1  11       22.29       22.43      4.54 o 
   2   1  11      268.65      273.98     14.01 o 
   3   1  11        2.14        2.48      3.84 o 
   4   1  11      143.50      147.23      9.76 o 
   5   1  11       16.72       20.99      5.87 o 
   6   1  11       65.62       77.48      9.55 o 
   7   1  11        4.29        8.72      6.06 o 
  -6   2  11       11.12       20.21      5.81 o 
  -5   2  11        5.90        5.14      6.73 o 
  -4   2  11       40.70       45.95      6.06 o 
  -3   2  11        8.28        8.89      5.16 o 
  -2   2  11       37.79       34.56      5.56 o 
  -1   2  11      184.44      197.68     11.09 o 
   0   2  11        2.10        3.35      5.25 o 
   1   2  11      125.91      119.52      8.50 o 
   2   2  11      101.49       98.19      7.65 o 
   3   2  11       31.24       25.78      8.54 o 
   4   2  11      127.36      131.00     10.22 o 
   5   2  11       11.49       17.44      6.35 o 
   6   2  11       60.52       59.25      8.73 o 
   7   2  11      119.67      132.66     12.90 o 
  -6   3  11        0.06        7.84      6.56 o 
  -5   3  11        7.20       16.63      6.77 o 
  -4   3  11        0.07        4.03      4.61 o 
  -3   3  11        5.74        5.47      4.28 o 
  -2   3  11        4.46        7.29      6.41 o 
  -1   3  11       26.72       29.04      5.09 o 
   0   3  11      191.88      188.70     10.80 o 
   1   3  11       28.92       29.25      4.80 o 
   2   3  11       18.70       20.72      4.56 o 
   3   3  11      274.55      253.46     13.12 o 
   4   3  11      118.27      116.70     10.93 o 
   5   3  11       39.68       37.73      7.04 o 
   6   3  11      125.05      132.56     19.34 o 
   7   3  11       18.62       14.41      6.91 o 
  -6   4  11       38.37       54.96     11.71 o 
  -5   4  11        8.93       16.65      6.98 o 
  -4   4  11       12.42       15.47      6.64 o 
  -3   4  11       28.61       29.70      5.56 o 
  -2   4  11      118.06      130.64     17.13 o 
  -1   4  11       30.75       30.36      5.01 o 
   0   4  11      693.90      649.98     42.08 o 
   1   4  11       70.92       63.06      6.26 o 
   2   4  11      234.49      204.68     19.96 o 
   3   4  11       48.10       52.98      5.97 o 
   4   4  11       99.06       87.51     11.21 o 
   5   4  11       20.07       13.46      5.62 o 
   6   4  11       23.03       22.09      6.74 o 
   7   4  11       55.95       48.92      8.45 o 
  -5   5  11       16.05        6.72      8.61 o 
  -4   5  11        9.62       10.27      9.61 o 
  -3   5  11       13.00       19.55      6.80 o 
  -2   5  11       26.99       31.59      7.08 o 
  -1   5  11        5.32        7.25      4.28 o 
   0   5  11       21.65       25.76      4.82 o 
   1   5  11      111.55      106.30      9.38 o 
   2   5  11       64.49       57.60      5.97 o 
   3   5  11        0.75       -0.36      3.64 o 
   4   5  11        4.60        7.02      3.95 o 
   5   5  11        1.43        3.03      3.78 o 
   6   5  11       13.49       22.40      6.70 o 
   7   5  11      111.28       98.81     11.11 o 
  -5   6  11        2.82       14.27     11.31 o 
  -4   6  11        8.64       -5.90      5.85 o 
  -3   6  11       33.86       39.27      8.03 o 
  -2   6  11        7.07       17.17      6.80 o 
  -1   6  11        0.19        1.15      5.71 o 
   0   6  11      151.59      138.25     13.88 o 
   1   6  11        3.53       11.67      6.88 o 
   2   6  11        5.23       10.43      3.83 o 
   3   6  11        0.04        3.56      3.57 o 
   4   6  11        0.10       -1.17      3.72 o 
   5   6  11        3.54        3.42      3.81 o 
   6   6  11       24.06       15.48      6.42 o 
   7   6  11        3.65        6.28      6.25 o 
  -4   7  11      102.45      112.23     12.78 o 
  -3   7  11        4.77        3.79      7.50 o 
  -2   7  11       74.43       83.79     10.60 o 
  -1   7  11       22.51       14.53      6.05 o 
   0   7  11      110.72      122.43     11.44 o 
   1   7  11       98.20      107.56     10.64 o 
   2   7  11      229.65      228.18     12.06 o 
   3   7  11        3.59       12.51      3.96 o 
   4   7  11       78.66       70.08      6.96 o 
   5   7  11       21.27        6.26      3.93 o 
   6   7  11        0.94       -7.71      5.36 o 
   7   7  11       32.22       43.61      8.76 o 
  -3   8  11        2.70       -1.22      6.75 o 
  -2   8  11        0.55        0.32      5.71 o 
  -1   8  11       29.55       26.26      7.06 o 
   0   8  11        1.94       -0.06      5.28 o 
   1   8  11      151.35      165.47     13.73 o 
   2   8  11       14.32       13.35     10.86 o 
   3   8  11       78.52       80.73      9.37 o 
   4   8  11        0.85        6.14      4.52 o 
   5   8  11       40.97       45.72      6.34 o 
   6   8  11       85.58      109.15     11.36 o 
   7   8  11       55.12       66.01      9.88 o 
  -2   9  11        1.87        4.39     10.20 o 
  -1   9  11        9.01        5.16      6.20 o 
   0   9  11        3.47        5.74      7.29 o 
   1   9  11      125.35      148.93     13.21 o 
   2   9  11       55.51       51.47      8.36 o 
   3   9  11      255.60      242.60     17.30 o 
   4   9  11        7.61        8.34      7.59 o 
   5   9  11        1.87        9.35      5.06 o 
   6   9  11        0.15        3.19      4.60 o 
  -1  10  11        2.49       12.16      6.68 o 
   0  10  11       44.43       45.01     17.77 o 
   1  10  11        0.63       10.26      6.20 o 
   2  10  11        2.40       -1.63      5.99 o 
   3  10  11        4.31        0.98      5.93 o 
   4  10  11       31.22       36.48     16.03 o 
   5  10  11       15.34       11.58      6.07 o 
   6  10  11        7.75       13.22     11.74 o 
   1  11  11       14.29       27.82      7.27 o 
   2  11  11       21.54       30.84      7.53 o 
   3  11  11       14.49       20.42      6.57 o 
   4  11  11        7.45       15.48      6.53 o 
  -3  -5  12       12.90        5.85      6.46 o 
  -2  -5  12       13.79       14.14      7.09 o 
  -1  -5  12        0.11        9.76      6.48 o 
   0  -5  12       12.44       18.92      7.24 o 
  -4  -4  12       16.86       21.68     10.20 o 
  -3  -4  12       10.75       14.52      7.25 o 
  -2  -4  12        6.08        5.41      6.23 o 
  -1  -4  12       36.79       32.96      7.82 o 
   0  -4  12        0.03        7.13      6.11 o 
   1  -4  12       50.18       64.70      7.46 o 
   2  -4  12        9.81       15.26      5.47 o 
  -5  -3  12       44.72       31.71     12.29 o 
  -4  -3  12        0.09        8.56      6.68 o 
  -3  -3  12        5.09        8.55     10.74 o 
  -2  -3  12       30.84       28.38      6.79 o 
  -1  -3  12       90.77       78.12      9.99 o 
   0  -3  12       41.00       35.81      7.46 o 
   1  -3  12       12.29       17.18      5.26 o 
   2  -3  12       12.58       16.76      4.86 o 
   3  -3  12        3.95       10.53      6.24 o 
  -5  -2  12        2.10        1.54      6.38 o 
  -4  -2  12       10.94       12.01      6.38 o 
  -3  -2  12       16.79       11.79     11.45 o 
  -2  -2  12       14.53       11.24      6.59 o 
  -1  -2  12        9.45       14.95      4.49 o 
   0  -2  12       71.12       79.66      7.71 o 
   1  -2  12        0.23        5.77      4.35 o 
   2  -2  12      112.61      113.63      8.93 o 
   3  -2  12      126.31      137.69     13.69 o 
   4  -2  12        0.13       -5.75      5.76 o 
  -6  -1  12        6.12       13.09      7.48 o 
  -5  -1  12        8.10        8.94      6.44 o 
  -4  -1  12        6.76        2.77      5.96 o 
  -3  -1  12       23.90       22.78      5.31 o 
  -2  -1  12        4.75        3.40      4.11 o 
  -1  -1  12      249.88      206.53     13.42 o 
   0  -1  12        6.70       14.64      4.49 o 
   1  -1  12       47.22       36.64      7.91 o 
   2  -1  12        3.47        4.14      4.27 o 
   3  -1  12       50.41       47.32      6.67 o 
   4  -1  12       17.45       14.67      9.37 o 
   5  -1  12        5.99        9.56      9.09 o 
  -6   0  12       25.89       21.73      8.15 o 
  -5   0  12        8.43       15.60      6.89 o 
  -4   0  12        5.59       12.56      5.17 o 
  -3   0  12       51.25       67.11      7.44 o 
  -2   0  12       73.76       72.09      7.13 o 
  -1   0  12       23.23       23.90      4.68 o 
   0   0  12        9.84       10.24      4.63 o 
   1   0  12       12.25       14.92      4.56 o 
   2   0  12        1.14        3.65      4.13 o 
   3   0  12        0.53        3.14      3.94 o 
   4   0  12      252.62      252.83     27.71 o 
   5   0  12        4.00        5.75      5.91 o 
  -6   1  12       18.79       29.91      8.46 o 
  -5   1  12        1.29        3.74      4.83 o 
  -4   1  12        4.50        9.55      4.88 o 
  -3   1  12       18.58       19.25      5.11 o 
  -2   1  12       28.04       23.34      5.33 o 
  -1   1  12       40.23       36.19      6.37 o 
   0   1  12       83.11       85.95      7.72 o 
   1   1  12        9.24        5.41      4.25 o 
   2   1  12        0.40        0.86      3.88 o 
   3   1  12       51.03       32.06     14.65 o 
   4   1  12       17.27       14.28      6.41 o 
   5   1  12      140.20      142.90     16.35 o 
   6   1  12        4.15        8.69      6.03 o 
  -6   2  12        0.01        7.95      7.49 o 
  -5   2  12       13.39       10.75      4.94 o 
  -4   2  12       21.83       18.90      8.34 o 
  -3   2  12       14.50       24.24      5.29 o 
  -2   2  12      139.97      129.38      9.46 o 
  -1   2  12       63.05       59.24      6.51 o 
   0   2  12       50.87       50.44      8.22 o 
   1   2  12       77.81       74.42      7.03 o 
   2   2  12       66.62       73.73      7.00 o 
   3   2  12        0.04        6.64      4.24 o 
   4   2  12       23.34       25.51      5.06 o 
   5   2  12       65.27       70.98      9.34 o 
   6   2  12        3.57        8.62      6.65 o 
  -5   3  12        8.89        2.03      6.71 o 
  -4   3  12       14.16       10.20      7.25 o 
  -3   3  12       30.97       29.40      5.62 o 
  -2   3  12      330.22      319.78     25.66 o 
  -1   3  12       93.40       89.30     10.27 o 
   0   3  12        2.13        4.54      4.09 o 
   1   3  12        7.23       11.63      4.45 o 
   2   3  12        0.33       -3.05      3.82 o 
   3   3  12       34.10       45.00      5.94 o 
   4   3  12        5.56        1.72      4.02 o 
   5   3  12      158.28      124.64     11.85 o 
   6   3  12      102.94       84.58     10.41 o 
  -5   4  12        6.88       10.31      6.76 o 
  -4   4  12        0.09        7.30      6.20 o 
  -3   4  12        9.97       26.83      7.10 o 
  -2   4  12       29.16       31.22      5.59 o 
  -1   4  12      241.32      221.96     12.40 o 
   0   4  12        0.07        3.39      4.04 o 
   1   4  12       10.10       13.29      4.17 o 
   2   4  12      156.06      152.66     11.84 o 
   3   4  12      234.05      240.82     13.20 o 
   4   4  12        5.63        6.48      4.10 o 
   5   4  12      451.88      419.58     24.24 o 
   6   4  12        6.10       14.14      6.27 o 
   7   4  12        1.78       -4.20      7.60 o 
  -5   5  12        1.21       13.65      7.67 o 
  -4   5  12       24.52       29.25      8.12 o 
  -3   5  12       14.10       13.72      7.16 o 
  -2   5  12       12.93        1.46      9.67 o 
  -1   5  12       15.37       17.36      4.96 o 
   0   5  12       29.40       33.56      7.06 o 
   1   5  12       92.20       90.09      7.61 o 
   2   5  12       85.05       71.58      7.07 o 
   3   5  12       13.96       10.08      6.22 o 
   4   5  12       66.75       59.86      6.54 o 
   5   5  12        4.63        0.93      4.13 o 
   6   5  12       26.91       35.67      7.97 o 
   7   5  12       27.83       38.91      8.43 o 
  -4   6  12        4.50        8.77      8.60 o 
  -3   6  12       23.57       19.01      7.32 o 
  -2   6  12       22.21       33.36      7.73 o 
  -1   6  12        0.00        0.78      5.88 o 
   0   6  12        0.66        1.04      5.20 o 
   1   6  12       72.96       74.00      6.86 o 
   2   6  12        0.56        1.19      3.63 o 
   3   6  12        8.05       11.23      4.55 o 
   4   6  12        2.64        7.82      4.45 o 
   5   6  12        1.95        6.59      5.78 o 
   6   6  12        0.00        0.09      5.73 o 
   7   6  12        5.96        1.43      6.03 o 
  -3   7  12       35.81       26.18      8.74 o 
  -2   7  12       67.82       58.14      9.60 o 
  -1   7  12      111.64      100.82     11.70 o 
   0   7  12        0.51       13.62      5.78 o 
   1   7  12       10.84       11.87      5.93 o 
   2   7  12        3.05        5.26      4.13 o 
   3   7  12      254.23      226.67     13.12 o 
   4   7  12       65.23       71.17      7.21 o 
   5   7  12       67.80       77.48      9.70 o 
   6   7  12       19.60       16.40      6.95 o 
   7   7  12        1.12        1.72      6.56 o 
  -2   8  12        5.65       -5.09      6.72 o 
  -1   8  12       10.71       16.28      8.16 o 
   0   8  12        9.47        6.90      9.58 o 
   1   8  12      153.21      147.95     13.20 o 
   2   8  12        5.23       18.83      6.64 o 
   3   8  12       44.56       60.70      8.48 o 
   4   8  12       30.76       32.43      5.67 o 
   5   8  12       45.76       51.63      6.56 o 
   6   8  12       29.28       18.09      7.47 o 
  -1   9  12        4.15       18.40      7.15 o 
   0   9  12        0.08       -1.52      5.92 o 
   1   9  12       55.27       51.35      8.38 o 
   2   9  12        2.81        5.65      5.87 o 
   3   9  12        4.06        8.50      7.29 o 
   4   9  12       85.92       91.89     10.36 o 
   5   9  12        6.72       16.40      6.48 o 
   6   9  12       29.30       20.08      7.70 o 
   0  10  12       52.50       33.84      8.14 o 
   1  10  12        2.36       12.00      6.30 o 
   2  10  12       63.36       64.77      9.55 o 
   3  10  12       16.36       10.84      7.45 o 
   4  10  12       17.62       21.98      6.69 o 
   5  10  12        0.36       13.46      6.13 o 
  -2  -4  13        4.00        8.96      6.75 o 
  -1  -4  13        3.89       11.21      6.64 o 
   0  -4  13        4.32        4.91      7.16 o 
  -4  -3  13       38.75       34.69      8.48 o 
  -3  -3  13        1.41        0.35      5.78 o 
  -2  -3  13       29.78       39.16      7.75 o 
  -1  -3  13        0.01        1.74      6.02 o 
   0  -3  13      101.02       96.36     11.17 o 
   1  -3  13       57.04       50.86      7.10 o 
   2  -3  13       36.66       39.48      6.75 o 
  -4  -2  13        0.48        3.08      6.25 o 
  -3  -2  13       41.93       40.41      8.26 o 
  -2  -2  13        1.96        3.82      7.12 o 
  -1  -2  13        0.05       -2.72      4.67 o 
   0  -2  13       32.68       41.12      7.56 o 
   1  -2  13       15.21       23.10      5.47 o 
   2  -2  13       28.38       40.31      6.39 o 
   3  -2  13       26.07       30.26      8.65 o 
  -5  -1  13        1.83       10.63     11.10 o 
  -4  -1  13       31.92       33.58      8.37 o 
  -3  -1  13       30.56       37.64      7.98 o 
  -2  -1  13       15.43       13.12      4.92 o 
  -1  -1  13        6.95        7.52      6.12 o 
   0  -1  13       31.52       25.57      7.39 o 
   1  -1  13        0.03        3.37      4.28 o 
   2  -1  13      145.30      146.22     10.60 o 
   3  -1  13        0.04        1.86      4.64 o 
   4  -1  13        1.44       14.30      6.32 o 
  -5   0  13        1.31       -2.24      7.47 o 
  -4   0  13        6.70        2.59      6.20 o 
  -3   0  13       60.07       80.30      8.10 o 
  -2   0  13        0.98        3.54      4.39 o 
  -1   0  13       70.54       60.81      6.77 o 
   0   0  13        0.07        1.48      4.55 o 
   1   0  13       37.31       38.16      5.97 o 
   2   0  13        0.13        2.44      4.42 o 
   3   0  13      227.36      218.32     16.41 o 
   4   0  13       29.19       35.27      7.90 o 
  -5   1  13       13.99       14.78      5.95 o 
  -4   1  13       31.53       39.93      6.46 o 
  -3   1  13       20.10       15.21      5.64 o 
  -2   1  13       98.96       95.08     11.84 o 
  -1   1  13       10.55       10.79      4.98 o 
   0   1  13       24.62       24.60      5.54 o 
   1   1  13        1.05        6.96      4.55 o 
   2   1  13       98.90       99.11      8.62 o 
   3   1  13       12.08       11.12      4.94 o 
   4   1  13        0.00        7.73      6.30 o 
   5   1  13        5.26        7.01      6.70 o 
  -5   2  13        1.94       10.30      5.89 o 
  -4   2  13       50.48       60.07      7.58 o 
  -3   2  13        8.86        5.52      5.17 o 
  -2   2  13       10.32        8.42      5.12 o 
  -1   2  13       44.70       40.44      6.43 o 
   0   2  13        0.70        0.30      6.12 o 
   1   2  13        9.56        5.50      4.83 o 
   2   2  13       51.50       56.07      6.72 o 
   3   2  13       23.66       17.53      5.10 o 
   4   2  13       17.21       19.49      5.83 o 
   5   2  13      210.74      200.24     16.31 o 
  -5   3  13       57.63       61.65     10.04 o 
  -4   3  13        0.96        0.89      6.51 o 
  -3   3  13       70.92       68.35      9.95 o 
  -2   3  13       19.29       21.00      5.55 o 
  -1   3  13       46.79       58.40      6.76 o 
   0   3  13      107.55       85.93      8.08 o 
   1   3  13      174.31      137.00      9.88 o 
   2   3  13      113.42      105.47      8.75 o 
   3   3  13        5.13        5.64      4.39 o 
   4   3  13        1.63        5.34      7.22 o 
   5   3  13        3.69       -8.07      5.38 o 
   6   3  13       40.40       41.34      8.54 o 
  -4   4  13       38.85       34.73      8.70 o 
  -3   4  13        1.12        7.39      6.72 o 
  -2   4  13       36.29       26.39      8.77 o 
  -1   4  13        2.17        4.24      4.17 o 
   0   4  13        4.18        4.64      4.77 o 
   1   4  13      127.18      128.80      9.55 o 
   2   4  13       72.69       74.04      7.74 o 
   3   4  13       27.03       32.45      5.94 o 
   4   4  13       96.64       87.34     10.40 o 
   5   4  13       52.90       51.11      9.35 o 
   6   4  13       86.03       88.05     11.04 o 
  -4   5  13       24.70       43.86      9.23 o 
  -3   5  13       34.32       33.92      8.38 o 
  -2   5  13        0.28       -0.18      9.45 o 
  -1   5  13       22.16       22.21      7.33 o 
   0   5  13        2.18        7.83      5.10 o 
   1   5  13       18.39       20.15      5.08 o 
   2   5  13        3.31        8.71      4.85 o 
   3   5  13       50.95       62.37     10.24 o 
   4   5  13        0.01        9.26      5.60 o 
   5   5  13       24.78       18.88     16.53 o 
   6   5  13       10.54       20.61      7.61 o 
  -3   6  13        1.57       11.32      6.88 o 
  -2   6  13       49.86       58.61      9.81 o 
  -1   6  13        4.68       -1.02      6.21 o 
   0   6  13        7.39       11.13      6.61 o 
   1   6  13       44.63       35.73      6.00 o 
   2   6  13       69.15       78.36     10.72 o 
   3   6  13       64.81       66.86      7.23 o 
   4   6  13      141.33      146.60     10.46 o 
   5   6  13        8.67       20.24      5.78 o 
   6   6  13       38.35       41.27      8.61 o 
  -3   7  13        0.45        8.05      7.44 o 
  -2   7  13        6.59       14.41      7.42 o 
  -1   7  13        9.33       11.85      7.54 o 
   0   7  13       66.14       81.14     16.18 o 
   1   7  13       13.04       18.01     10.44 o 
   2   7  13      103.36      138.10     29.23 o 
   3   7  13        0.50        8.57      4.55 o 
   4   7  13       59.04       69.83      7.76 o 
   5   7  13      133.06      133.46     12.98 o 
   6   7  13       76.88       77.70     17.45 o 
  -2   8  13       24.27       36.47      9.38 o 
  -1   8  13       17.68       18.08      7.50 o 
   0   8  13       10.47       15.59      6.90 o 
   1   8  13        0.97        9.39      6.04 o 
   2   8  13        0.11        8.46     10.40 o 
   3   8  13        0.24       -2.77      5.10 o 
   4   8  13       46.32       62.35      7.68 o 
   5   8  13       29.23       29.75      5.93 o 
   0   9  13        2.01        7.10      5.87 o 
   1   9  13        0.78       -3.30      5.73 o 
   2   9  13        3.10        4.21      5.83 o 
   3   9  13       73.15       78.99     15.55 o 
   4   9  13      119.41      114.16     11.92 o 
   5   9  13        6.28       19.56      6.90 o 
   2  10  13       68.76       55.70      9.05 o 
  -3  -2  14        8.36       11.20      6.75 o 
  -2  -2  14        0.20        4.14      8.84 o 
  -1  -2  14        4.48        4.32      8.34 o 
   0  -2  14       13.95       23.28      5.54 o 
   1  -2  14        0.44       -1.39      4.73 o 
  -3  -1  14       19.85       26.77      7.91 o 
  -2  -1  14        0.86       -1.43      5.71 o 
  -1  -1  14       58.91       83.95      8.48 o 
   0  -1  14        1.66       -0.80      5.83 o 
   1  -1  14      132.78      150.52     11.28 o 
   2  -1  14        7.96        6.71      7.68 o 
  -4   0  14        7.85       17.02      7.96 o 
  -3   0  14        2.98       -0.49      5.30 o 
  -2   0  14        0.05        3.33      4.84 o 
  -1   0  14        1.67        9.04      4.77 o 
   0   0  14      178.62      157.11     11.46 o 
   1   0  14       14.01       14.24      5.86 o 
   2   0  14       28.87       16.11      5.49 o 
   3   0  14        3.41        5.46      5.08 o 
  -4   1  14        0.00       10.64      5.67 o 
  -3   1  14       33.05       42.62      7.02 o 
  -2   1  14       25.66       32.44      6.42 o 
  -1   1  14       42.06       37.14      6.28 o 
   0   1  14       25.52       32.13      6.44 o 
   1   1  14        7.04        7.04      4.94 o 
   2   1  14        3.24        5.69      4.90 o 
   3   1  14       91.19      101.64      9.33 o 
   4   1  14        1.48       -8.68      6.36 o 
  -4   2  14        9.85       11.18      5.82 o 
  -3   2  14       14.26       13.48      9.38 o 
  -2   2  14        0.01        3.71      5.27 o 
  -1   2  14       32.79       41.22      7.24 o 
   0   2  14       20.30       17.01      7.98 o 
   1   2  14        3.38       10.32      5.79 o 
   2   2  14        4.56        5.03      5.02 o 
   3   2  14        4.11       10.31      4.86 o 
   4   2  14       81.27       90.27     13.15 o 
  -4   3  14        0.81       -0.57      6.33 o 
  -3   3  14        5.28       13.47      5.68 o 
  -2   3  14        3.67        9.98      5.56 o 
  -1   3  14        1.69        5.91      4.62 o 
   0   3  14      127.49      135.53     10.43 o 
   1   3  14       44.87       49.52      6.72 o 
   2   3  14        0.84        8.70      5.14 o 
   3   3  14      108.54      108.46      9.34 o 
   4   3  14      144.08      137.24     10.61 o 
   5   3  14       24.37       13.02      7.53 o 
  -3   4  14        4.12       13.30      7.93 o 
  -2   4  14       15.15       18.54      5.83 o 
  -1   4  14       41.33       38.65     13.68 o 
   0   4  14       32.56       40.66      6.66 o 
   1   4  14        0.86       -1.70      4.76 o 
   2   4  14        8.09        8.01      5.12 o 
   3   4  14       70.48       53.04      7.30 o 
   4   4  14        2.45        5.25      4.99 o 
   5   4  14        5.94        4.32      7.60 o 
  -3   5  14       24.93       40.35      9.02 o 
  -2   5  14        3.54       12.05      7.39 o 
  -1   5  14       19.74       25.39     11.17 o 
   0   5  14        0.33       -4.95      4.95 o 
   1   5  14       15.80       20.86      5.67 o 
   2   5  14       64.19       79.26      8.13 o 
   3   5  14        0.34       -1.56      5.12 o 
   4   5  14        6.22       12.72      5.03 o 
   5   5  14        6.23       -0.68      6.36 o 
  -2   6  14       57.55       59.85     11.43 o 
  -1   6  14        5.12       11.10     12.19 o 
   0   6  14        0.39        5.52      8.31 o 
   1   6  14        3.47        2.89      4.96 o 
   2   6  14       44.66       45.85      6.82 o 
   3   6  14       59.20       64.94      7.74 o 
   4   6  14      144.58      143.55     11.58 o 
   5   6  14        0.46       -3.47      6.48 o 
  -1   7  14        0.92        2.58      7.41 o 
   0   7  14        1.79       -2.22      6.21 o 
   1   7  14        0.03        5.10     11.04 o 
   2   7  14       68.69       79.13     11.17 o 
   3   7  14        0.92        8.35      5.05 o 
   4   7  14        0.10        1.81      5.12 o 
   5   7  14       69.71       72.16     16.71 o 
   0   8  14        0.17       10.95      6.03 o 
   1   8  14        5.49        9.80      6.54 o 
   2   8  14        8.77       15.82      6.81 o 
   3   8  14      106.47      122.17     17.58 o 
   4   8  14       14.40       19.59      7.41 o 
   2   9  14       34.39       37.74      8.25 o 
  -2   0  15        7.48        1.96      7.42 o 
  -1   0  15        1.05        2.57      5.03 o 
   0   0  15        0.03        9.92      5.05 o 
   1   0  15       11.32       -2.37      6.36 o 
  -2   1  15       15.41        6.92      5.65 o 
  -1   1  15        1.38        2.22      5.35 o 
   0   1  15      101.75      103.46     11.71 o 
   1   1  15        8.30        9.49      5.49 o 
   2   1  15       46.43       60.68      8.00 o 
  -2   2  15        8.52       13.54      6.44 o 
  -1   2  15       94.08      101.23      9.67 o 
   0   2  15       26.58       24.42      6.50 o 
   1   2  15        0.81        0.46      7.74 o 
   2   2  15       25.45       34.07      6.51 o 
   3   2  15        6.07        9.96      5.68 o 
  -2   3  15        5.31       10.62      7.16 o 
  -1   3  15        0.02       13.49      5.52 o 
   0   3  15        1.20        2.28      7.52 o 
   1   3  15       29.83       35.19      7.02 o 
   2   3  15       18.64       20.89      6.51 o 
   3   3  15       36.83       35.15      7.15 o 
  -2   4  15        1.25       11.09      7.60 o 
  -1   4  15        3.98        9.39      5.48 o 
   0   4  15       39.20       48.91      7.33 o 
   1   4  15        7.84       14.86      5.74 o 
   2   4  15       51.41       62.92      8.88 o 
   3   4  15        0.08        0.70      5.48 o 
   4   4  15       10.94        6.30      5.63 o 
  -2   5  15        3.78        7.63      8.53 o 
  -1   5  15       67.73       67.94     10.62 o 
   0   5  15       10.86        9.74      7.26 o 
   1   5  15       32.52       36.17      6.84 o 
   2   5  15       16.55       20.76      7.39 o 
   3   5  15       14.92        8.18      6.26 o 
   4   5  15        9.36       25.33      6.64 o 
  -1   6  15        0.03        5.76      8.36 o 
   0   6  15       32.89       31.46      8.66 o 
   1   6  15       18.54       12.56      8.05 o 
   2   6  15       22.81       20.56      8.21 o 
   3   6  15       65.59       65.85      7.90 o 
   0   7  15       27.16       61.74     13.77 o 
   1   7  15       16.71       25.82      7.84 o 
   2   7  15       26.72       28.65      7.79 o 
   3   7  15       11.92       13.93      6.54 o 
                                                 
